# Supplementary material for: Transcriptome and Metabolome Analyses Reveal a Complex Stigma Microenvironment for Pollen Tube Growth in Tobacco
Source: Int J Mol Sci. 2024 Nov 14;25(22):12255. doi: 10.3390/ijms252212255 (PMC11594504; doi:10.3390/ijms252212255)
Supplement: Supplementary file 1 [file ijms-25-12255-s001.zip]

Archive with 2 entries (2 files):
- Supplementary Data S1-6.xlsx
- Supplementary Materials.pdf
