# Supplementary material for: Transcriptome and Metabolome Analyses Reveal a Complex Stigma Microenvironment for Pollen Tube Growth in Tobacco
Source: Int J Mol Sci. 2024 Nov 14;25(22):12255. doi: 10.3390/ijms252212255 (PMC11594504; doi:10.3390/ijms252212255)
Supplement: Supplementary file 1 [file ijms-25-12255-s001.zip › Supplementary Data S1-6.xlsx]

## Sheet: S1
Supplementary Data S1. Summary statistics of RNA-seq.
Sample	Clean Reads Pairs	Clean base(bp)	Length	Q20(%)	Q30(%)	GC(%)	Total mapped ratio	Uniq mapped reads ratio	Multiple mapped reads ratio	Discordantly reads ratio
Simmature-1	23096837	6929051100	150;150	99.33;98.77	97.62;96.49	43.82;43.77	0.9844	0.9079	0.0461	0.0304
Simmature-2	22184142	6655242600	150;150	99.31;98.61	97.53;96.02	43.96;43.89	0.9861	0.8894	0.0673	0.0294
Simmature-3	22398708	6719612400	150;150	99.34;98.67	97.66;96.17	43.79;43.74	0.9852	0.9068	0.0474	0.031
Smature-1	22359947	6707984100	150;150	99.35;98.80	97.71;96.58	43.74;43.69	0.9859	0.8977	0.0595	0.0287
Smature-2	22396468	6718940400	150;150	99.33;98.77	97.64;96.48	43.48;43.43	0.9833	0.9079	0.049	0.0264
Smature-3	22374214	6712264200	150;150	99.31;98.54	97.54;95.82	43.15;43.08	0.9845	0.9128	0.043	0.0287

## Sheet: S2
Supplementary Data S2. Summary of up-regulated genes between Simmature and Smature
GeneID	Length	Simmature-1	Simmature-2	Simmature-3	Smature-1	Smature-2	Smature-3	logFC	Pvalue	FDR	Gene_name	NR_ID	NR_annotation	GO_ID	GO_term	KO_ID	KO_gene	KEGG_Pathway	Pathway_ID	KOG_ID	KOG_annotation
Nta22g01390	804	0	0	0	10.11	22.69	7.26	9.75878	6.12076e-12	5.36314e-11	CAB40	XP_009593856.1	chlorophyll a-b binding protein 40, chloroplastic-like [Nicotiana tomentosiformis]	GO:0009416;GO:0016168;GO:0009941;GO:0009523;GO:0009522;GO:0009768;GO:0009765;GO:0010287;GO:0009535;GO:0018298	response to light stimulus;chlorophyll binding;chloroplast envelope;photosystem II;photosystem I;photosynthesis, light harvesting in photosystem I;photosynthesis, light harvesting;plastoglobule;chloroplast thylakoid membrane;protein-chromophore linkage	K08912	LHCB1	Photosynthesis - antenna proteins	ko00196	-	-
Nta23g21760	1348	4.12	2.44	2.75	14.55	11.99	15.21	2.36936	6.13111e-33	1.76311e-31	BRG3	XP_016463519.1	PREDICTED: probable BOI-related E3 ubiquitin-protein ligase 2 [Nicotiana tabacum]	GO:0004842;GO:0046872	ubiquitin-protein transferase activity;metal ion binding	K19042	BOI	-	-	-	-
Nta04g17980	1481	2.53	1.95	1.96	30.3	62.68	25.33	4.42227	4.96432e-22	8.46004e-21	HAT7	XP_009624441.1	homeobox-leucine zipper protein ATHB-13-like isoform X1 [Nicotiana tomentosiformis]	GO:0000981;GO:0005634;GO:0045893;GO:0043565	DNA-binding transcription factor activity, RNA polymerase II-specific;nucleus;positive regulation of transcription, DNA-templated;sequence-specific DNA binding	K09338	HD-ZIP	-	-	-	-
Nta18g22390	2200	43.84	42.3	44.07	132.83	175.9	162.74	2.04391	5.47643e-65	4.54194e-63	GABA-TP1	XP_009592076.1	gamma aminobutyrate transaminase 1, mitochondrial [Nicotiana tomentosiformis]	GO:0004015;GO:0005739;GO:0009102;GO:0030170;GO:0003867;GO:0102351;GO:0008483;GO:0009448;GO:0034387	adenosylmethionine-8-amino-7-oxononanoate transaminase activity;mitochondrion;biotin biosynthetic process;pyridoxal phosphate binding;4-aminobutyrate transaminase activity;gamma-aminobutyrate transaminase (glyoxylate dependent) activity;transaminase activity;gamma-aminobutyric acid metabolic process;4-aminobutyrate:pyruvate transaminase activity	K16871	POP2	Alanine, aspartate and glutamate metabolism;Butanoate metabolism	ko00250,ko00650	KOG1402	Ornithine aminotransferase
novel.32797	777	3.3	5.24	5.54	38.85	34.98	34.99	3.17014	9.74634e-58	6.61618e-56	XERICO	XP_019241116.1	PREDICTED: probable E3 ubiquitin-protein ligase XERICO [Nicotiana attenuata]	GO:0016021;GO:0008270	integral component of membrane;zinc ion binding	K16285	XERICO	-	-	-	-
Nta18g13750	2967	7.13	6.72	8.38	13.19	11.4	14.2	1.01507	1.93407e-16	2.37815e-15	MLO11	XP_009614554.1	MLO-like protein 11 [Nicotiana tomentosiformis]	GO:0016021;GO:0006952;GO:0005516;GO:0009607	integral component of membrane;defense response;calmodulin binding;response to biotic stimulus	K08472	MLO	-	-	-	-
Nta22g15070	471	1.73	2.47	2.64	24.75	24.09	24.85	3.66327	1.30095e-24	2.54611e-23	-	XP_009604478.1	uncharacterized protein LOC104099250 [Nicotiana tomentosiformis]	-	-	-	-	-	-	-	-
novel.30361	999	0.49	0.37	0.51	1.88	2.83	2.79	2.66175	4.37064e-08	2.65938e-07	LECRKS4	PON65624.1	GPCR kinase [Trema orientale]	GO:0016021;GO:0002229;GO:0004674;GO:0004675;GO:0004672;GO:0004693;GO:0042742;GO:0005524;GO:0030246;GO:0005886	integral component of membrane;defense response to oomycetes;protein serine/threonine kinase activity;transmembrane receptor protein serine/threonine kinase activity;protein kinase activity;cyclin-dependent protein serine/threonine kinase activity;defense response to bacterium;ATP binding;carbohydrate binding;plasma membrane	-	-	-	-	-	-
novel.8804	616	0	0	0	34.98	30.21	32.69	10.3664	2.91235e-18	4.00054e-17	-	-	-	-	-	-	-	-	-	-	-
Nta07g14250	545	53.22	37.3	38.94	202.28	191.44	145.43	2.24548	2.61425e-32	7.32272e-31	-	XP_019243821.1	PREDICTED: metallothionein-like protein type 2 [Nicotiana attenuata]	GO:0046872	metal ion binding	-	-	-	-	-	-
Nta08g05370	432	72.31	64.46	79.49	122.46	116.85	149.52	1.06198	3.77596e-16	4.55871e-15	-	XP_016464280.1	PREDICTED: chitin-binding lectin 1-like [Nicotiana tabacum]	GO:0016021;GO:0030246	integral component of membrane;carbohydrate binding	-	-	-	-	-	-
novel.9449	563	24.23	33.48	19.76	142.47	142.87	171.26	2.77625	1.76339e-66	1.52897e-64	-	TMW82678.1	hypothetical protein EJD97_005407 [Solanum chilense]	GO:0016021	integral component of membrane	-	-	-	-	-	-
Nta18g00070	1722	115.6	115.32	120.09	333.86	363.77	309.76	1.73197	5.33072e-57	3.52259e-55	PAP20	XP_009623849.1	probable purple acid phosphatase 20 [Nicotiana tomentosiformis]	GO:0046872;GO:0003993	metal ion binding;acid phosphatase activity	K22390	ACP7	-	-	-	-
Nta12g03110	1857	18.13	12.77	5.1	27.93	42.06	29.24	1.68001	0.00167193	0.00523116	lhcA-P4	XP_009587071.1	chlorophyll a-b binding protein P4, chloroplastic-like [Nicotiana tomentosiformis]	GO:0009416;GO:0016021;GO:0016168;GO:0009523;GO:0009522;GO:0009768;GO:0009765;GO:0009535;GO:0018298	response to light stimulus;integral component of membrane;chlorophyll binding;photosystem II;photosystem I;photosynthesis, light harvesting in photosystem I;photosynthesis, light harvesting;chloroplast thylakoid membrane;protein-chromophore linkage	K08910	LHCA4	Photosynthesis - antenna proteins	ko00196	-	-
Nta06g08280	3075	1.55	3.51	2.61	7.68	6.61	8.72	1.78549	2.834e-13	2.76519e-12	CCR3	XP_016458996.1	PREDICTED: putative serine/threonine-protein kinase-like protein CCR3 [Nicotiana tabacum]	GO:0004672;GO:0016021;GO:0005524	protein kinase activity;integral component of membrane;ATP binding	-	-	-	-	-	-
Nta06g29330	1743	2.22	10.89	4.88	33.24	9.41	33.18	2.26521	0.00471351	0.0134057	-	XP_009616043.1	serine/arginine repetitive matrix protein 1 [Nicotiana tomentosiformis]	GO:0005634;GO:0005886;GO:0005829;GO:0016021	nucleus;plasma membrane;cytosol;integral component of membrane	-	-	-	-	-	-
novel.15687	513	2.89	7.25	3.28	11.07	8.43	10	1.37388	0.00059631	0.00203364	-	DAD38612.1	TPA_asm: hypothetical protein HUJ06_012934 [Nelumbo nucifera]	-	-	-	-	-	-	-	-
Nta01g26820	868	2.37	1.96	2.09	37.37	34.28	42.79	4.36117	2.10815e-100	4.02138e-98	UXS4	XP_009787388.1	PREDICTED: UDP-glucuronic acid decarboxylase 4-like [Nicotiana sylvestris]	GO:0042732;GO:0016021;GO:0005737;GO:0033320;GO:0048040;GO:0070403	D-xylose metabolic process;integral component of membrane;cytoplasm;UDP-D-xylose biosynthetic process;UDP-glucuronate decarboxylase activity;NAD+ binding	K08678	UXS1,uxs	Amino sugar and nucleotide sugar metabolism	ko00520	KOG1429	dTDP-glucose 4-6-dehydratase/UDP-glucuronic acid decarboxylase
Nta10g04690	948	0.08	0	0	1.57	0.53	2.53	5.98349	1.13874e-05	5.12509e-05	MIOX2	XP_016494567.1	PREDICTED: inositol oxygenase 2-like [Nicotiana tabacum]	GO:0019853;GO:0005737;GO:0019310;GO:0050113;GO:0005506	L-ascorbic acid biosynthetic process;cytoplasm;inositol catabolic process;inositol oxygenase activity;iron ion binding	K00469	MIOX	Ascorbate and aldarate metabolism;Inositol phosphate metabolism	ko00053,ko00562	-	-
Nta18g14370	495	0	0	0	3.03	0.45	27.55	8.01769	0.00128924	0.00412651	LAT52	XP_009598969.1	anther-specific protein LAT52-like [Nicotiana tomentosiformis]	-	-	-	-	-	-	-	-
Nta12g01440	426	49.57	40.2	34.96	86.21	74.29	73.41	1.13957	5.72316e-09	3.82743e-08	PSAEA	NP_001289510.1	photosystem I reaction center subunit IV A, chloroplastic [Nicotiana sylvestris]	GO:0015979;GO:0009535;GO:0009538	photosynthesis;chloroplast thylakoid membrane;photosystem I reaction center	K02693	psaE	Photosynthesis	ko00195	-	-
Nta23g00700	1087	98.65	102.87	78.28	1233.84	1299.25	1431.58	4.03272	3.57537e-247	6.01776e-244	-	XP_009779003.1	PREDICTED: probable aquaporin PIP-type pTOM75 [Nicotiana sylvestris]	GO:0009506;GO:0015250;GO:0005886;GO:0016021;GO:0005773;GO:0015267;GO:0009414	plasmodesma;water channel activity;plasma membrane;integral component of membrane;vacuole;channel activity;response to water deprivation	K09872	PIP	-	-	-	-
Nta18g04890	1047	0	0	0	0.2	0.86	0.14	5.23972	0.00243491	0.0073764	DIR9	XP_009591518.1	dirigent protein 24-like [Nicotiana tomentosiformis]	GO:0048046	apoplast	-	-	-	-	-	-
Nta16g19240	1278	16.91	15.2	7.98	26.49	31.8	26.78	1.29834	3.27638e-08	2.02085e-07	SLD2	XP_016458824.1	PREDICTED: delta(8)-fatty-acid desaturase-like [Nicotiana tabacum]	GO:0016491;GO:0016021;GO:0006629	oxidoreductase activity;integral component of membrane;lipid metabolic process	K21734	SLD	-	-	KOG4232	Delta 6-fatty acid desaturase/delta-8 sphingolipid desaturase
Nta14g18320	2654	6.12	5.01	5.52	9.3	9.01	11.07	1.02374	1.60955e-16	1.98637e-15	SYT5	XP_016509638.1	PREDICTED: synaptotagmin-5-like [Nicotiana tabacum]	GO:0006869;GO:0016021;GO:0008289;GO:0005783;GO:0016020	lipid transport;integral component of membrane;lipid binding;endoplasmic reticulum;membrane	-	-	-	-	KOG1012	Ca2+-dependent lipid-binding protein CLB1/vesicle protein vp115/Granuphilin A, contains C2 domain
Nta06g13060	1558	0.52	0.58	0.25	0.91	1.04	0.66	1.17719	0.0204807	0.0495678	-	XP_009606707.1	hevamine-A [Nicotiana tomentosiformis]	GO:0005576;GO:0005975;GO:0004568;GO:0004553	extracellular region;carbohydrate metabolic process;chitinase activity;hydrolase activity, hydrolyzing O-glycosyl compounds	K01183	E3.2.1.14	Amino sugar and nucleotide sugar metabolism	ko00520	-	-
Nta05g20740	1805	0.8	0.84	2.58	7.22	3.7	7.81	2.34628	0.000174543	0.000654291	At4g24780	XP_009762540.1	PREDICTED: probable pectate lyase 18 [Nicotiana sylvestris]	GO:0045490;GO:0030570;GO:0046872	pectin catabolic process;pectate lyase activity;metal ion binding	K01728	pel	Pentose and glucuronate interconversions	ko00040	-	-
novel.25024	1308	0.44	0.47	0.05	7.77	13.1	13.55	5.36693	4.53216e-38	1.59801e-36	-	XP_016514396.1	PREDICTED: uncharacterized protein LOC107831173 [Nicotiana tabacum]	-	-	-	-	-	-	-	-
Nta14g21530	1053	4.62	5.23	6.29	13.57	11.41	13.79	1.47424	2.8189e-16	3.4315e-15	-	XP_009802259.1	PREDICTED: uncharacterized protein LOC104247833 [Nicotiana sylvestris]	GO:0016021;GO:0009535	integral component of membrane;chloroplast thylakoid membrane	-	-	-	-	-	-
Nta04g02750	951	0.97	0.71	0.93	16.91	17.43	12.9	4.39	3.38215e-43	1.42734e-41	-	XP_016457338.1	PREDICTED: uncharacterized protein LOC107781186 [Nicotiana tabacum]	-	-	-	-	-	-	-	-
Nta22g14680	2613	10.79	17.73	15.71	56.03	63.14	62.77	2.20784	3.63839e-38	1.28763e-36	-	XP_016444621.1	PREDICTED: uncharacterized protein LOC107769883 [Nicotiana tabacum]	-	-	-	-	-	-	-	-
novel.30870	1329	0.57	0.54	0.57	3.92	3.41	4.92	2.92635	5.79998e-19	8.3731e-18	FEY	XP_009763378.1	PREDICTED: retinol dehydrogenase 12-like [Nicotiana sylvestris]	GO:0016491	oxidoreductase activity	-	-	-	-	KOG1208	Dehydrogenases with different specificities (related to short-chain alcohol dehydrogenases)
Nta03g05770	1395	0	0.05	0.05	0.45	0.28	0.38	3.77156	0.00333401	0.0098235	DTX40	XP_009798075.1	PREDICTED: protein TRANSPARENT TESTA 12-like [Nicotiana sylvestris]	GO:0016021;GO:0042910;GO:0016020;GO:0022857;GO:0015297	integral component of membrane;xenobiotic transmembrane transporter activity;membrane;transmembrane transporter activity;antiporter activity	K03327	TC.MATE,SLC47A,norM,mdtK,dinF	-	-	-	-
Nta08g20620	2844	3.13	3.48	3	5.43	6.41	5.61	1.06973	4.68372e-13	4.48737e-12	At4g16580	XP_009612193.1	probable protein phosphatase 2C 55 [Nicotiana tomentosiformis]	GO:0046872;GO:0000139;GO:0020037;GO:0016791;GO:0005506;GO:0016705;GO:0004497;GO:0106306;GO:0080147;GO:0016757;GO:0071555;GO:0106307	metal ion binding;Golgi membrane;heme binding;phosphatase activity;iron ion binding;oxidoreductase activity, acting on paired donors, with incorporation or reduction of molecular oxygen;monooxygenase activity;protein serine phosphatase activity;root hair cell development;glycosyltransferase activity;cell wall organization;protein threonine phosphatase activity	K17508	PTC7,PPTC7	-	-	-	-
Nta08g14500	1289	1.65	1.83	1.65	3.68	3	3.92	1.14918	2.40955e-06	1.18818e-05	MTERF8	XP_016468730.1;XP_016433376.1	PREDICTED: uncharacterized protein LOC107791224 isoform X1 [Nicotiana tabacum];PREDICTED: uncharacterized protein LOC107759882 [Nicotiana tabacum]	GO:0009507;GO:0032502;GO:0006355;GO:0003690;GO:0009658;GO:0006353	chloroplast;developmental process;regulation of transcription, DNA-templated;double-stranded DNA binding;chloroplast organization;DNA-templated transcription, termination	K20729;K15032	EPF1_2;MTERFD	MAPK signaling pathway - plant	ko04016	-	-
Nta14g02470	2304	25.24	25.14	31.94	50.37	49.5	62.79	1.19613	4.46528e-21	7.24703e-20	LRP1	XP_018627177.1;XP_016452902.1	protein LATERAL ROOT PRIMORDIUM 1 isoform X2 [Nicotiana tomentosiformis];PREDICTED: protein LATERAL ROOT PRIMORDIUM 1-like [Nicotiana tabacum]	GO:0015074;GO:0003676;GO:0045893;GO:0003677;GO:0005634	DNA integration;nucleic acid binding;positive regulation of transcription, DNA-templated;DNA binding;nucleus	-	-	-	-	-	-
Nta04g32260	1719	1.8	1.18	0.99	3.47	2.93	2.94	1.44134	2.07774e-07	1.16387e-06	APP1	XP_033509717.1	LOW QUALITY PROTEIN: aminopeptidase P1 [Nicotiana tomentosiformis]	GO:0070006;GO:0046872	metalloaminopeptidase activity;metal ion binding	K01262	pepP	-	-	KOG2413	Xaa-Pro aminopeptidase
Nta06g20370	1988	0.09	0.19	0.06	0.36	0.48	0.4	2.08977	0.00316152	0.00936299	HAT5	XP_016481469.1	PREDICTED: homeobox-leucine zipper protein HAT5-like [Nicotiana tabacum]	GO:0045893;GO:0005634;GO:0000981;GO:0043565	positive regulation of transcription, DNA-templated;nucleus;DNA-binding transcription factor activity, RNA polymerase II-specific;sequence-specific DNA binding	-	-	-	-	-	-
Nta21g11220	949	56.2	51.52	54.9	92.03	107.42	90.76	1.05012	1.46021e-19	2.17779e-18	At3g15360	XP_009625390.1	thioredoxin 1-like [Nicotiana tomentosiformis]	GO:0045454;GO:0006662;GO:0016671;GO:0005737;GO:0015035;GO:0047134	cell redox homeostasis;glycerol ether metabolic process;oxidoreductase activity, acting on a sulfur group of donors, disulfide as acceptor;cytoplasm;protein-disulfide reductase activity;protein-disulfide reductase (NAD(P)) activity	K03671	trxA	-	-	-	-
novel.33669	1090	0	0	0.06	30.85	27.53	23.58	10.432	1.83122e-18	2.55282e-17	-	XP_016457889.1	PREDICTED: ARGOS-like protein [Nicotiana tabacum]	GO:0046622;GO:0005737;GO:0005634;GO:0016021	positive regulation of organ growth;cytoplasm;nucleus;integral component of membrane	-	-	-	-	-	-
novel.39451	1238	0.63	0.73	0.28	1.91	3.01	0.64	2.03696	0.00129745	0.00415094	rnft1	XP_019234109.1	PREDICTED: RING finger and transmembrane domain-containing protein 2-like [Nicotiana attenuata]	GO:0016021;GO:1904294;GO:0061630	integral component of membrane;positive regulation of ERAD pathway;ubiquitin protein ligase activity	K22379	RNFT1	-	-	KOG0802	E3 ubiquitin ligase
Nta00g11850	1944	0.37	0.58	0.25	3.04	2.23	3.9	3.13864	3.61287e-18	4.92967e-17	PAXIP1	XP_009797206.1	PREDICTED: microcephalin isoform X1 [Nicotiana sylvestris]	-	-	-	-	-	-	KOG2043	Signaling protein SWIFT and related BRCT domain proteins
novel.31748	520	2.61	3.96	2.58	6.47	8.58	6.4	1.45482	0.000305354	0.00109625	-	XP_016507812.1	PREDICTED: uncharacterized protein LOC107825454 [Nicotiana tabacum]	GO:0016021	integral component of membrane	-	-	-	-	-	-
Nta02g02310	1093	4.33	3.86	2.51	16.18	15.87	19.26	2.46972	9.09186e-38	3.15328e-36	NEN1	XP_016442194.1	PREDICTED: protein NEN1-like isoform X1 [Nicotiana tabacum]	GO:0008408;GO:0003676	3'-5' exonuclease activity;nucleic acid binding	-	-	-	-	-	-
Nta18g01730	2427	0.21	0.22	0.29	0.57	0.58	0.47	1.35422	0.00410279	0.0118394	NFD4	XP_016437451.1	PREDICTED: uncharacterized membrane protein YMR155W-like [Nicotiana tabacum]	GO:0016021;GO:0022857;GO:0016020;GO:0006817	integral component of membrane;transmembrane transporter activity;membrane;phosphate ion transport	-	-	-	-	-	-
Nta17g02370	1349	21.08	25.94	33.47	288.68	124.34	280.72	3.30831	4.81337e-16	5.76376e-15	PIP2-1	NP_001312334.1	aquaporin PIP2-1-like [Nicotiana tabacum]	GO:0015250;GO:0005886;GO:0016021;GO:0015267	water channel activity;plasma membrane;integral component of membrane;channel activity	K09872	PIP	-	-	-	-
Nta15g17980	582	3.45	3.11	2.42	11.07	7.83	9.91	1.92112	1.51561e-08	9.70053e-08	-	XP_019254910.1	PREDICTED: uncharacterized protein LOC109233478 [Nicotiana attenuata]	-	-	-	-	-	-	-	-
Nta02g08840	774	21.02	18.41	18.74	41.33	30.94	42.91	1.26773	8.50297e-20	1.28388e-18	GPX5	XP_016509264.1;XP_016489141.1;XP_009778335.1	PREDICTED: probable glutathione peroxidase 4 [Nicotiana tabacum];PREDICTED: probable glutathione peroxidase 4 [Nicotiana tabacum];PREDICTED: probable glutathione peroxidase 4 [Nicotiana sylvestris]	GO:0006979;GO:0004602;GO:0005829;GO:0004601	response to oxidative stress;glutathione peroxidase activity;cytosol;peroxidase activity	K00432	gpx,btuE,bsaA	Arachidonic acid metabolism;Glutathione metabolism	ko00590,ko00480	KOG1651	Glutathione peroxidase
Nta15g25640	2780	1.12	1.07	1.47	2.46	2	2.68	1.16643	1.24688e-07	7.19312e-07	-	XP_016493460.1	PREDICTED: uncharacterized protein LOC107812803 [Nicotiana tabacum]	-	-	-	-	-	-	-	-
Nta09g23660	1094	0.1	0.19	0.14	0.25	0.06	2.68	2.71259	0.017014	0.0421582	-	XP_016446306.1	PREDICTED: uncharacterized protein LOC107771457 [Nicotiana tabacum]	-	-	-	-	-	-	-	-
Nta16g25260	1804	1.9	1.78	1.76	4.82	4.99	5.01	1.65352	4.98158e-18	6.74258e-17	REM4.1	XP_009603774.1	remorin 4.2-like isoform X1 [Nicotiana tomentosiformis]	-	-	-	-	-	-	-	-
Nta10g21700	660	1.3	1.12	0.41	2.43	1.58	2.78	1.47484	0.013755	0.0349453	GA2OX2	XP_016476961.1	PREDICTED: gibberellin 2-beta-dioxygenase 2-like [Nicotiana tabacum]	GO:0045487;GO:0031418;GO:0009416;GO:0051213;GO:0052634;GO:0046872	gibberellin catabolic process;L-ascorbic acid binding;response to light stimulus;dioxygenase activity;C-19 gibberellin 2-beta-dioxygenase activity;metal ion binding	K04125	GA2ox	Diterpenoid biosynthesis	ko00904	-	-
Nta04g31170	534	20.93	28.92	13.48	47.47	84.86	54	1.7877	5.34275e-10	3.95529e-09	ATJ11	XP_009611393.1	chaperone protein dnaJ 11, chloroplastic-like [Nicotiana tomentosiformis]	-	-	-	-	-	-	-	-
Nta03g33900	1821	22.16	18.76	13.32	31.77	34.48	33.05	1.081	4.39241e-11	3.57604e-10	MDAR4	XP_009766718.1	PREDICTED: probable monodehydroascorbate reductase, cytoplasmic isoform 2 [Nicotiana sylvestris]	GO:0016021;GO:0016491;GO:0050660	integral component of membrane;oxidoreductase activity;flavin adenine dinucleotide binding	K08232	E1.6.5.4	Ascorbate and aldarate metabolism	ko00053	KOG1336	Monodehydroascorbate/ferredoxin reductase
novel.25488	702	67.9	64.42	60.4	135.45	175.48	169.31	1.53012	1.95698e-38	7.00815e-37	-	-	-	-	-	-	-	-	-	-	-
Nta07g18460	1548	0.24	0.22	0.44	1.49	1.54	1.5	2.5834	2.42444e-08	1.51812e-07	-	XP_027768831.1	uncharacterized protein LOC107018488 [Solanum pennellii]	GO:0008270;GO:0003676;GO:0015074	zinc ion binding;nucleic acid binding;DNA integration	-	-	-	-	-	-
Nta20g13790	525	0	0	0	1.54	0.2	17.29	7.49224	0.0045589	0.0130118	-	OIS96097.1	hypothetical protein A4A49_23083 [Nicotiana attenuata]	GO:0004857;GO:0005576;GO:0016787	enzyme inhibitor activity;extracellular region;hydrolase activity	-	-	-	-	-	-
novel.10417	470	0.75	1.65	0.53	5.31	5.1	3.33	2.49032	0.000287195	0.00103652	-	-	-	-	-	-	-	-	-	-	-
novel.8998	4539	3.24	3.37	4.1	14.21	15.73	21.32	2.4598	3.54412e-55	2.20213e-53	-	XP_009799963.1	PREDICTED: uncharacterized protein LOC104245948 isoform X1 [Nicotiana sylvestris]	GO:0022625;GO:0003723;GO:0006807;GO:0006412;GO:0003735	cytosolic large ribosomal subunit;RNA binding;nitrogen compound metabolic process;translation;structural constituent of ribosome	K02873	RP-L13e,RPL13	Ribosome	ko03010	-	-
Nta17g06380	2918	0.06	0.1	0.04	0.14	0.22	0.3	1.90938	0.0139358	0.0353372	WAK2	XP_009783202.1	PREDICTED: wall-associated receptor kinase 2-like [Nicotiana sylvestris]	GO:0016021;GO:0005509;GO:0004674;GO:0006468;GO:0005524;GO:0030247;GO:0016020;GO:0005886;GO:0007166	integral component of membrane;calcium ion binding;protein serine/threonine kinase activity;protein phosphorylation;ATP binding;polysaccharide binding;membrane;plasma membrane;cell surface receptor signaling pathway	-	-	-	-	-	-
novel.8543	1343	1.62	1.25	2.07	3.52	3.23	3.72	1.29076	2.16218e-06	1.07175e-05	-	XP_009798777.1	PREDICTED: oryzain beta chain-like [Nicotiana sylvestris]	GO:0008234	cysteine-type peptidase activity	-	-	-	-	-	-
Nta02g24340	621	0	0	0	0.14	0.44	4.97	6.19089	0.000412523	0.00144704	-	XP_016456262.1	PREDICTED: uncharacterized protein LOC107780244 [Nicotiana tabacum]	-	-	-	-	-	-	-	-
Nta12g02230	953	247.7	233.24	197.98	513.72	606.77	506.03	1.47607	1.04756e-28	2.49575e-27	PSAL	XP_019237950.1;XP_009588187.1	PREDICTED: photosystem I reaction center subunit XI, chloroplastic-like [Nicotiana attenuata];photosystem I reaction center subunit XI, chloroplastic-like [Nicotiana tomentosiformis]	GO:0016021;GO:0015979;GO:0009535;GO:0009538	integral component of membrane;photosynthesis;chloroplast thylakoid membrane;photosystem I reaction center	K02699	psaL	Photosynthesis	ko00195	-	-
novel.13932	3651	0.21	0.35	0.19	4.07	6.61	6.56	4.68091	4.5194e-68	4.1052e-66	pol	XP_033514110.1;XP_025884884.1	uncharacterized protein LOC104104359 [Nicotiana tomentosiformis];uncharacterized protein LOC109119483 [Solanum lycopersicum]	GO:0008270;GO:0015074;GO:0003676;GO:0004190	zinc ion binding;DNA integration;nucleic acid binding;aspartic-type endopeptidase activity	-	-	-	-	-	-
Nta11g16880	1862	4.78	4.58	3.49	9.38	12.77	11.16	1.58292	5.4198e-19	7.83612e-18	EXPA6	XP_009768238.1	PREDICTED: expansin-A6-like [Nicotiana sylvestris]	GO:0009664;GO:0016020;GO:0005576;GO:0005618	plant-type cell wall organization;membrane;extracellular region;cell wall	-	-	-	-	-	-
novel.22913	2037	1.53	0.37	0.2	64.19	76.7	60.92	5.71863	6.86856e-137	2.47208e-134	-	XP_009763556.1;XP_016462977.1	PREDICTED: uncharacterized protein LOC104215438 [Nicotiana sylvestris];PREDICTED: uncharacterized protein LOC107786058 [Nicotiana tabacum]	-	-	-	-	-	-	-	-
Nta03g10690	1062	0	0	0	0.45	0.13	10.26	8.34517	0.00232482	0.00707511	LAT59	XP_009789921.1	PREDICTED: probable pectate lyase P59 [Nicotiana sylvestris]	GO:0045490;GO:0030570;GO:0046872	pectin catabolic process;pectate lyase activity;metal ion binding	K01728	pel	Pentose and glucuronate interconversions	ko00040	-	-
Nta07g09190	635	16.47	9.57	12.24	18.7	17.47	18.17	1.10366	1.14898e-07	6.65633e-07	-	XP_016481696.1;XP_016506780.1	PREDICTED: uncharacterized protein LOC107802672 [Nicotiana tabacum];PREDICTED: uncharacterized protein LOC107824512 isoform X2 [Nicotiana tabacum]	GO:0016021	integral component of membrane	-	-	-	-	-	-
novel.1359	1127	0.95	1.07	0.86	2.73	2.23	4.05	1.84332	6.29034e-07	3.3216e-06	-	-	-	-	-	-	-	-	-	-	-
novel.29974	471	1.24	0.82	1.05	5.29	2.28	3.59	2.07061	0.00321951	0.00952193	-	-	-	-	-	-	-	-	-	-	-
novel.27755	592	0.78	0.34	0.16	1.85	3.99	1.36	2.70703	0.00137297	0.0043747	-	OIT28676.1	hypothetical protein A4A49_33287 [Nicotiana attenuata]	-	-	-	-	-	-	-	-
novel.14868	591	0.16	0	0.17	7.73	8.64	6.98	6.37786	2.87385e-09	1.9843e-08	-	XP_016462977.1	PREDICTED: uncharacterized protein LOC107786058 [Nicotiana tabacum]	-	-	-	-	-	-	-	-
novel.24333	8960	2.67	2.97	2.19	5.97	5.74	8.22	1.41962	1.81808e-17	2.38082e-16	Os05g0583200	XP_009781949.1;OIS97203.1	PREDICTED: zinc finger BED domain-containing protein RICESLEEPER 2-like [Nicotiana sylvestris];hypothetical protein A4A49_60623 [Nicotiana attenuata]	GO:0046983;GO:0005634;GO:0003677;GO:0046872	protein dimerization activity;nucleus;DNA binding;metal ion binding	-	-	-	-	-	-
novel.899	1610	2.2	1.84	1.46	4.55	4.59	3.8	1.43887	1.52209e-09	1.08042e-08	Hgsnat	XP_009782469.1;XP_009782468.1	PREDICTED: heparan-alpha-glucosaminide N-acetyltransferase isoform X2 [Nicotiana sylvestris];PREDICTED: heparan-alpha-glucosaminide N-acetyltransferase isoform X1 [Nicotiana sylvestris]	GO:0016740;GO:0016021	transferase activity;integral component of membrane	K10532	HGSNAT	Glycosaminoglycan degradation	ko00531	KOG4683	Uncharacterized conserved protein
Nta17g01040	1101	159.74	161.19	163.53	432.37	386.03	393.15	1.53419	2.10693e-60	1.53984e-58	At5g03795	XP_016503789.1	PREDICTED: probable glycosyltransferase At5g03795 [Nicotiana tabacum]	GO:0000139;GO:0016021;GO:0006486;GO:0016757	Golgi membrane;integral component of membrane;protein glycosylation;glycosyltransferase activity	-	-	-	-	-	-
Nta13g11310	1334	3.69	3.94	3.33	10.66	9.86	9.9	1.68086	3.87059e-23	6.98954e-22	At1g14010	XP_009758123.1	PREDICTED: transmembrane emp24 domain-containing protein p24delta7 [Nicotiana sylvestris]	GO:0007030;GO:0005793;GO:0030134;GO:0016021;GO:0006886;GO:0005783;GO:0005794;GO:0006888	Golgi organization;endoplasmic reticulum-Golgi intermediate compartment;COPII-coated ER to Golgi transport vesicle;integral component of membrane;intracellular protein transport;endoplasmic reticulum;Golgi apparatus;endoplasmic reticulum to Golgi vesicle-mediated transport	K20352	TMED10,ERV25	-	-	-	-
Nta18g12390	1946	2.13	1.85	1.42	11.7	13.61	11.13	2.96258	2.37452e-55	1.4867e-53	-	XP_016514292.1	PREDICTED: uncharacterized protein LOC107831079 [Nicotiana tabacum]	-	-	-	-	-	-	-	-
novel.12474	657	0	0	0	0	0	13.74	20.9665	8.19008e-08	4.8378e-07	-	OIT03912.1	s-type anion channel slah3 [Nicotiana attenuata]	-	-	-	-	-	-	-	-
novel.7319	4445	8.78	7.92	7.87	19.67	19.39	21.11	1.49052	1.26324e-75	1.38222e-73	MIF2	XP_016483695.1	PREDICTED: mini zinc finger protein 2-like [Nicotiana tabacum]	GO:0003700;GO:0000976;GO:0006355;GO:0005634	DNA-binding transcription factor activity;transcription cis-regulatory region binding;regulation of transcription, DNA-templated;nucleus	-	-	-	-	-	-
Nta08g09660	627	0	0	0	1.4	0.43	0.92	5.29614	0.000888403	0.00293821	QWRF3	XP_016476641.1	PREDICTED: QWRF motif-containing protein 3-like [Nicotiana tabacum]	GO:0005737;GO:0005880;GO:0051225;GO:0008017	cytoplasm;nuclear microtubule;spindle assembly;microtubule binding	-	-	-	-	-	-
Nta01g32570	1709	3.05	2.94	2.72	9.76	8.04	12.14	1.98019	6.62685e-28	1.52239e-26	rpsA	XP_009619606.1	30S ribosomal protein S1 isoform X2 [Nicotiana tomentosiformis]	GO:0005840;GO:0003676	ribosome;nucleic acid binding	-	-	-	-	-	-
Nta11g01720	1398	0.05	0.1	0	0.32	0.23	0.89	3.49972	0.00278861	0.00834891	ROPGEF12	XP_016503592.1	PREDICTED: rop guanine nucleotide exchange factor 12-like [Nicotiana tabacum]	GO:0005085	guanyl-nucleotide exchange factor activity	-	-	-	-	-	-
Nta04g08780	2643	0.17	0.11	0.38	0.98	0.65	1.16	2.27016	2.02392e-06	1.0074e-05	SR1IP1	XP_009630229.1	BTB/POZ domain-containing protein SR1IP1-like [Nicotiana tomentosiformis]	GO:0016567	protein ubiquitination	-	-	-	-	-	-
Nta08g13620	339	0	0	0	3.98	1.27	3.58	4.85364	0.00477544	0.0135636	ASR1	XP_009599722.1	abscisic stress-ripening protein 2-like [Nicotiana tomentosiformis]	-	-	-	-	-	-	-	-
Nta01g28640	925	41.55	33.89	37.27	1126.17	805.06	1630.41	5.17864	3.1022e-142	1.19145e-139	STH-2	XP_016505158.1	PREDICTED: pathogenesis-related protein STH-2-like [Nicotiana tabacum]	GO:0004864;GO:0010427;GO:0038023;GO:0005737;GO:0005634;GO:0080163;GO:0006952;GO:0009607;GO:0009738	protein phosphatase inhibitor activity;abscisic acid binding;signaling receptor activity;cytoplasm;nucleus;regulation of protein serine/threonine phosphatase activity;defense response;response to biotic stimulus;abscisic acid-activated signaling pathway	-	-	-	-	-	-
Nta18g20510	662	0.9	1.39	1.35	3.7	4.07	3.19	1.8139	9.62059e-05	0.000376289	RBG4	XP_009620789.1	glycine-rich RNA-binding protein 4, mitochondrial [Nicotiana tomentosiformis]	GO:0005739;GO:0003723;GO:0003729	mitochondrion;RNA binding;mRNA binding	-	-	-	-	-	-
Nta19g13110	3401	5.69	5.99	6.01	11.27	11.57	11.37	1.15459	3.13377e-31	8.41544e-30	CAMTA4	AVR43380.1;XP_009803068.1	calmodulin-binding transcription activator 10 [Nicotiana tabacum];PREDICTED: calmodulin-binding transcription activator 4-like isoform X1 [Nicotiana sylvestris]	GO:0006357;GO:0003677;GO:0005634;GO:0003712;GO:0005516;GO:0003690	regulation of transcription by RNA polymerase II;DNA binding;nucleus;transcription coregulator activity;calmodulin binding;double-stranded DNA binding	K21596	CAMTA	-	-	KOG0520	Uncharacterized conserved protein, contains IPT/TIG domain
Nta24g06020	2455	9.7	10.87	7.14	26.58	26.19	31.65	1.81157	5.23198e-34	1.57998e-32	HCF173	XP_016476678.1	PREDICTED: uncharacterized protein LOC107798218 [Nicotiana tabacum]	-	-	-	-	-	-	-	-
novel.12675	1290	0.05	0.21	0.05	2.5	3.65	2.3	4.97753	4.01472e-13	3.87823e-12	PP2B10	XP_016438496.1	PREDICTED: F-box protein PP2-B10-like [Nicotiana tabacum]	-	-	-	-	-	-	-	-
Nta03g29110	1495	0	0	0	0.38	0.8	0.26	6.15038	2.03809e-05	8.85034e-05	-	XP_016484301.1	PREDICTED: suberization-associated anionic peroxidase-like [Nicotiana tabacum]	GO:0020037;GO:0046872;GO:0004601;GO:0005576;GO:0006979;GO:0042744	heme binding;metal ion binding;peroxidase activity;extracellular region;response to oxidative stress;hydrogen peroxide catabolic process	K00430	E1.11.1.7	Phenylpropanoid biosynthesis	ko00940	-	-
Nta19g00040	879	4.09	4.75	3.65	8.56	14.32	7.67	1.51818	3.62086e-07	1.97003e-06	KINB1	XP_009789055.1	PREDICTED: SNF1-related protein kinase regulatory subunit beta-1 [Nicotiana sylvestris]	GO:0016301;GO:0009507;GO:1901982;GO:0031588;GO:0019887;GO:0043562	kinase activity;chloroplast;maltose binding;nucleotide-activated protein kinase complex;protein kinase regulator activity;cellular response to nitrogen levels	K07199	PRKAB	-	-	KOG1616	Protein involved in Snf1 protein kinase complex assembly
Nta20g08580	3441	0	0	0.02	0.05	0.02	1.88	6.92185	0.00515769	0.0145496	CSLD4	XP_009622336.1	cellulose synthase-like protein D4 [Nicotiana tomentosiformis]	GO:0016760;GO:0005886;GO:0030244;GO:0051753;GO:0009833;GO:0016021;GO:0005802	cellulose synthase (UDP-forming) activity;plasma membrane;cellulose biosynthetic process;mannan synthase activity;plant-type primary cell wall biogenesis;integral component of membrane;trans-Golgi network	K20924	CSLD	-	-	-	-
novel.28481	1093	5.04	5.53	6.1	10.22	12.89	9.68	1.19863	1.47958e-09	1.0522e-08	-	XP_016511243.1	PREDICTED: uncharacterized protein LOC107828449 isoform X1 [Nicotiana tabacum]	GO:0000818;GO:0007059;GO:0051301;GO:0007049	nuclear MIS12/MIND complex;chromosome segregation;cell division;cell cycle	-	-	-	-	-	-
Nta05g02120	2164	2.81	2.66	2.46	5.57	4.79	5.83	1.23858	1.28251e-14	1.3916e-13	NAC029	XP_009772246.1	PREDICTED: uncharacterized protein LOC104222681 isoform X1 [Nicotiana sylvestris]	GO:0006355;GO:0003677	regulation of transcription, DNA-templated;DNA binding	-	-	-	-	-	-
novel.28222	1961	0.18	0.13	0.31	4.34	5.91	6.43	4.95076	3.08557e-38	1.09674e-36	-	-	-	-	-	-	-	-	-	-	-
Nta06g23850	327	32.23	41.74	30.37	107.51	97.72	90.36	1.74292	5.54647e-13	5.28475e-12	-	XP_009594192.1	uncharacterized protein LOC104090725 [Nicotiana tomentosiformis]	-	-	-	-	-	-	-	-
Nta16g12910	2265	47.54	46.52	54.26	85.32	95.13	94	1.06809	8.65778e-26	1.78091e-24	At2g25737	XP_016442750.1	PREDICTED: uncharacterized protein LOC107768163 [Nicotiana tabacum]	GO:0016021;GO:0031464;GO:0016567	integral component of membrane;Cul4A-RING E3 ubiquitin ligase complex;protein ubiquitination	-	-	-	-	-	-
Nta02g00120	790	66.96	74.5	39.03	167.9	164.03	173.93	1.57238	2.3131e-16	2.82901e-15	PSAO	XP_009587811.1	photosystem I subunit O-like [Nicotiana tomentosiformis]	GO:0016021	integral component of membrane	K14332	psaO	Photosynthesis	ko00195	-	-
Nta13g13680	939	1.32	0.75	0.96	2.27	3.92	3.14	1.84793	9.82623e-06	4.46637e-05	pol	XP_019244518.1	PREDICTED: uncharacterized protein LOC109224391, partial [Nicotiana attenuata]	GO:0003676;GO:0015074;GO:0008270	nucleic acid binding;DNA integration;zinc ion binding	-	-	-	-	-	-
novel.2275	493	0	0.25	0	0.22	0.23	20.11	6.42624	0.0118496	0.0306157	-	XP_009617462.1	protein SRC1-like [Nicotiana tomentosiformis]	-	-	-	-	-	-	-	-
novel.5185	639	2.6	2.51	3.74	6.08	4.6	6.04	1.13269	0.00132078	0.00422087	-	-	-	-	-	-	-	-	-	-	-
Nta14g07470	860	0	0	0	0.69	0.7	0.64	5.57651	0.000147244	0.000558654	GIR1	XP_016440571.1	PREDICTED: uncharacterized protein LOC107766324 [Nicotiana tabacum]	-	-	-	-	-	-	-	-
Nta11g00910	3271	19.61	19.53	19.61	36.4	50.35	37.6	1.29193	8.73163e-19	1.2439e-17	SBT1.4	XP_016473807.1	PREDICTED: subtilisin-like protease SBT1.4 [Nicotiana tabacum]	GO:0004252	serine-type endopeptidase activity	-	-	-	-	-	-
Nta04g34100	2519	2.59	2.4	2.36	65.99	61.49	52.65	4.80363	3.70907e-237	5.17696e-234	PBL7	XP_009625352.1	pto-interacting protein 1 isoform X1 [Nicotiana tomentosiformis]	GO:0006468;GO:0004672;GO:0005524;GO:0005886	protein phosphorylation;protein kinase activity;ATP binding;plasma membrane	-	-	-	-	-	-
Nta14g10740	1731	8.45	8.15	8.11	14.94	22.98	13.61	1.28237	1.33935e-09	9.56162e-09	ENT1	XP_016439844.1	PREDICTED: equilibrative nucleotide transporter 1-like [Nicotiana tabacum]	GO:0005886;GO:0005337;GO:0006817;GO:0016021	plasma membrane;nucleoside transmembrane transporter activity;phosphate ion transport;integral component of membrane	K15014	SLC29A1_2_3,ENT1_2_3	-	-	-	-
Nta18g10840	1077	0.82	1.34	1.31	2.02	2.24	1.92	1.04834	0.00646509	0.0178293	PRA1G2	XP_016476296.1	PREDICTED: PRA1 family protein G2-like [Nicotiana tabacum]	GO:0016020;GO:0005794;GO:0005783;GO:0016021;GO:0016192	membrane;Golgi apparatus;endoplasmic reticulum;integral component of membrane;vesicle-mediated transport	K20359	RABAC1,PRAF1	-	-	-	-
Nta01g31910	4206	1.5	1.32	0.98	2.84	2.98	3.55	1.50367	5.28504e-17	6.74943e-16	ROQ1	XP_016507158.1	PREDICTED: TMV resistance protein N-like [Nicotiana tabacum]	GO:0007165;GO:0043531;GO:0016787;GO:0006952	signal transduction;ADP binding;hydrolase activity;defense response	-	-	-	-	-	-
Nta24g03790	1368	0.51	0.29	0.34	0.74	1.27	1.11	1.65958	0.00149698	0.00473164	CDR1	XP_016486034.1	PREDICTED: aspartic proteinase CDR1-like [Nicotiana tabacum]	GO:0005576;GO:0004190	extracellular region;aspartic-type endopeptidase activity	K01381	PEP4	-	-	-	-
Nta16g01430	1627	70.41	74.22	85.71	135.5	107.75	166.95	1.03235	1.957e-12	1.78443e-11	ERF061	XP_016455303.1	PREDICTED: ethylene-responsive transcription factor ERF061 [Nicotiana tabacum]	GO:0009873;GO:0003677;GO:0005634;GO:0006952;GO:0003700	ethylene-activated signaling pathway;DNA binding;nucleus;defense response;DNA-binding transcription factor activity	-	-	-	-	-	-
Nta06g19320	1107	0	0	0	0.3	0.25	0.26	4.75239	0.00495034	0.0140179	DTX16	XP_009587005.1	protein DETOXIFICATION 16-like isoform X2 [Nicotiana tomentosiformis]	GO:0016021;GO:0022857;GO:0015297;GO:0042910;GO:0016020	integral component of membrane;transmembrane transporter activity;antiporter activity;xenobiotic transmembrane transporter activity;membrane	K03327	TC.MATE,SLC47A,norM,mdtK,dinF	-	-	-	-
Nta17g07680	2436	7.23	6.73	6.11	12.81	17.33	16.11	1.41208	7.16399e-23	1.27358e-21	-	XP_009772873.1	PREDICTED: cell wall protein RBR3 isoform X2 [Nicotiana sylvestris]	GO:0043622;GO:0003743;GO:0055028	cortical microtubule organization;translation initiation factor activity;cortical microtubule	-	-	-	-	-	-
Nta16g07410	4392	2.8	2.62	1.64	6.03	5.46	5.99	1.5153	1.07684e-16	1.34373e-15	CRSP	RDX76568.1	CO(2)-response secreted protease, partial [Mucuna pruriens]	GO:0004252	serine-type endopeptidase activity	-	-	-	-	-	-
Nta10g22070	756	131.61	127.9	87.24	712.28	916.52	673.91	2.91905	1.72201e-51	9.59529e-50	BSMT1	NP_001312457.1	salicylate carboxymethyltransferase-like [Nicotiana tabacum]	GO:0032259;GO:0046872;GO:0008757;GO:0008168	methylation;metal ion binding;S-adenosylmethionine-dependent methyltransferase activity;methyltransferase activity	K21483	SAMT	-	-	-	-
Nta10g03940	2710	1.49	1.86	1.56	2.91	3	3.54	1.14271	7.55992e-10	5.51816e-09	-	XP_016476452.1	PREDICTED: uncharacterized protein LOC107798042 [Nicotiana tabacum]	-	-	-	-	-	-	-	-
novel.20904	607	1.2	0.8	0.29	12.41	8.49	15.05	4.15649	2.21302e-18	3.06936e-17	CYP71AU50	XP_016437547.1;XP_006354702.2	PREDICTED: cytochrome P450 CYP736A12-like [Nicotiana tabacum];PREDICTED: cytochrome P450 CYP736A12-like [Solanum tuberosum]	GO:0004497;GO:0016705;GO:0005506;GO:0020037;GO:0016020;GO:0016709	monooxygenase activity;oxidoreductase activity, acting on paired donors, with incorporation or reduction of molecular oxygen;iron ion binding;heme binding;membrane;oxidoreductase activity, acting on paired donors, with incorporation or reduction of molecular oxygen, NAD(P)H as one donor, and incorporation of one atom of oxygen	-	-	-	-	-	-
Nta02g18550	738	2.06	2.67	2.72	74.86	88.08	55.64	5.10462	8.90724e-81	1.07311e-78	NIC1	XP_016510661.1	PREDICTED: nicotinamidase 1-like isoform X1 [Nicotiana tabacum]	GO:0019365;GO:0008936	pyridine nucleotide salvage;nicotinamidase activity	-	-	-	-	-	-
Nta07g00720	942	1.86	1.74	2.88	13.55	12.43	11.88	2.78256	7.38483e-29	1.76896e-27	ANR	XP_018629032.1	putative anthocyanidin reductase isoform X2 [Nicotiana tomentosiformis]	GO:0016616;GO:0003824	oxidoreductase activity, acting on the CH-OH group of donors, NAD or NADP as acceptor;catalytic activity	-	-	-	-	-	-
Nta17g04820	2212	0.14	0.07	0.03	5.62	7.5	6.33	6.54323	5.75309e-37	1.94578e-35	ROPGEF7	XP_016439993.1	PREDICTED: rop guanine nucleotide exchange factor 7-like [Nicotiana tabacum]	GO:0005085	guanyl-nucleotide exchange factor activity	-	-	-	-	-	-
Nta16g15910	1363	29.41	31.4	35.31	88.1	98.62	87.16	1.72412	1.56327e-49	8.16986e-48	At1g32220	XP_009606585.1;XP_009606584.1	uncharacterized protein At1g32220, chloroplastic isoform X2 [Nicotiana tomentosiformis];uncharacterized protein At1g32220, chloroplastic isoform X1 [Nicotiana tomentosiformis]	GO:0005739;GO:1901006;GO:0044877	mitochondrion;ubiquinone-6 biosynthetic process;protein-containing complex binding	-	-	-	-	KOG4288	Predicted oxidoreductase
Nta18g04560	1494	8.49	8.22	10.26	25.81	18.82	21.09	1.54162	3.68262e-22	6.3172e-21	At3g53970	XP_016507361.1	PREDICTED: probable proteasome inhibitor [Nicotiana tabacum]	GO:0000502;GO:0006511	proteasome complex;ubiquitin-dependent protein catabolic process	K06700	PSMF1	Proteasome	ko03050	-	-
novel.6633	488	4.81	10.36	6.33	13.37	11.72	11.69	1.0143	0.00297211	0.00885427	-	CAA2980296.1	hypothetical protein MTR_5g076600, partial [Olea europaea subsp. europaea]	-	-	-	-	-	-	-	-
Nta05g22540	1671	0	0.27	0.23	0.73	0.59	0.76	2.28411	0.00140451	0.00446722	HIPL1	XP_009762101.1	PREDICTED: HIPL1 protein-like [Nicotiana sylvestris]	GO:0003824;GO:0016021	catalytic activity;integral component of membrane	-	-	-	-	-	-
Nta14g12820	411	359.58	316.7	252.15	1377.95	1283.36	1146.09	2.27349	3.57171e-39	1.30771e-37	PSBR	XP_009630054.1	photosystem II 10 kDa polypeptide, chloroplastic [Nicotiana tomentosiformis]	GO:0009535;GO:0015979;GO:0016021;GO:0009654	chloroplast thylakoid membrane;photosynthesis;integral component of membrane;photosystem II oxygen evolving complex	K03541	psbR	Photosynthesis	ko00195	-	-
Nta24g13380	1490	0.04	0.09	0	0.29	0.25	0.31	2.92734	0.0131293	0.0335509	BBX21	XP_016514113.1	PREDICTED: B-box zinc finger protein 21-like [Nicotiana tabacum]	GO:0008270;GO:0005634;GO:0006355;GO:0009640	zinc ion binding;nucleus;regulation of transcription, DNA-templated;photomorphogenesis	-	-	-	-	-	-
novel.25583	651	2.26	1.43	1.39	3.28	3.38	4.28	1.30985	0.00254228	0.0076781	-	XP_016433137.1	PREDICTED: uncharacterized protein LOC107759662 [Nicotiana tabacum]	-	-	-	-	-	-	-	-
Nta02g09600	5055	10.07	9.64	9.93	12.89	18.24	20.74	1.00952	4.1614e-11	3.39328e-10	CWZF7	XP_016454067.1	PREDICTED: uncharacterized protein LOC107778340 [Nicotiana tabacum]	GO:0008270	zinc ion binding	-	-	-	-	-	-
novel.8788	774	0.3	0.54	0.84	0.8	1.33	2.57	1.67194	0.0167919	0.0416764	-	XP_009793709.1	PREDICTED: uncharacterized protein LOC104240514 [Nicotiana sylvestris]	-	-	-	-	-	-	-	-
Nta12g00280	611	18.34	19.6	23.23	133.06	153.88	118.12	2.93917	4.18766e-57	2.78008e-55	SAG21	XP_009596682.1	protein SENESCENCE-ASSOCIATED GENE 21, mitochondrial [Nicotiana tomentosiformis]	GO:0005739;GO:0008270;GO:0003676	mitochondrion;zinc ion binding;nucleic acid binding	-	-	-	-	-	-
Nta24g15020	1002	0	0	0	0.83	2.26	0.8	6.84417	6.10778e-07	3.23095e-06	ATL9	XP_009629173.1	putative RING-H2 finger protein ATL37 [Nicotiana tomentosiformis]	GO:0016021	integral component of membrane	K10664	ATL6S	-	-	-	-
Nta13g23250	3177	8	8.1	8.35	16.46	17.29	15.5	1.21906	5.2692e-31	1.39535e-29	CNGC17	XP_009600937.1	cyclic nucleotide-gated ion channel 17 [Nicotiana tomentosiformis]	GO:0005216;GO:0016021	ion channel activity;integral component of membrane	K05391	CNGC	Plant-pathogen interaction	ko04626	-	-
Nta23g19500	1660	0	0.42	0.15	0.7	0.89	0.46	2.05326	0.0124108	0.0319114	HIPP06	XP_016501671.1	PREDICTED: heavy metal-associated isoprenylated plant protein 3-like [Nicotiana tabacum]	GO:0046872	metal ion binding	-	-	-	-	-	-
Nta03g27710	1324	0.77	0.56	0.45	168.05	493	299.4	9.28346	6.78421e-62	5.14898e-60	TSJT1	XP_009608688.2;XP_009773961.1	uncharacterized protein LOC104102628 [Nicotiana tomentosiformis];PREDICTED: stem-specific protein TSJT1-like [Nicotiana sylvestris]	GO:0016021	integral component of membrane	-	-	-	-	-	-
novel.15707	682	22.61	33.14	25.62	71.94	61.48	89.74	1.66424	2.10159e-23	3.85962e-22	WUN1	XP_016480499.1	PREDICTED: wound-induced protein 1-like, partial [Nicotiana tabacum]	GO:0016021	integral component of membrane	-	-	-	-	-	-
Nta12g20910	958	136.93	134.85	129.13	311.5	323.89	299.34	1.43551	6.54317e-54	3.90041e-52	PHOS32	XP_009780200.1	PREDICTED: uncharacterized protein C167.05 [Nicotiana sylvestris]	-	-	-	-	-	-	-	-
novel.13344	631	0.98	0.6	1.03	2.76	1.71	2.11	1.55019	0.0102878	0.0269887	-	-	-	-	-	-	-	-	-	-	-
Nta20g17460	1461	1.33	0.99	0.58	4.17	5.25	4.11	2.4331	4.2036e-15	4.71031e-14	EDR2	XP_009597439.1	uncharacterized protein LOC104093408 isoform X1 [Nicotiana tomentosiformis]	-	-	-	-	-	-	-	-
Nta03g09520	1505	0.37	0.61	0.47	15.17	9.38	13.9	4.93657	2.07415e-54	1.25338e-52	SABP2	NP_001312442.1	salicylic acid-binding protein 2 [Nicotiana tabacum]	GO:0080031;GO:0080032;GO:0080030;GO:0009694;GO:0009696	methyl salicylate esterase activity;methyl jasmonate esterase activity;methyl indole-3-acetate esterase activity;jasmonic acid metabolic process;salicylic acid metabolic process	-	-	-	-	-	-
Nta24g00860	3861	0.3	0.25	0.18	0.46	0.43	0.46	1.09201	0.00465788	0.0132633	At4g22990	XP_009619188.1	SPX domain-containing membrane protein At4g22990-like isoform X1 [Nicotiana tomentosiformis]	GO:0016021;GO:0006817;GO:0022857	integral component of membrane;phosphate ion transport;transmembrane transporter activity	-	-	-	-	-	-
Nta19g02820	1185	0	0	0	2.28	2.43	1.31	7.7583	8.46585e-10	6.1504e-09	-	XP_009769204.1	PREDICTED: polygalacturonase-like [Nicotiana sylvestris]	GO:0005975;GO:0004650;GO:0005618;GO:0016021	carbohydrate metabolic process;polygalacturonase activity;cell wall;integral component of membrane	K01184	E3.2.1.15	Pentose and glucuronate interconversions	ko00040	-	-
Nta12g13850	886	30.87	23.69	14.53	85.13	128.66	87.93	2.3464	1.66281e-10	1.28485e-09	PSAO	XP_016441914.1	PREDICTED: photosystem I subunit O-like [Nicotiana tabacum]	GO:0016021	integral component of membrane	K14332	psaO	Photosynthesis	ko00195	-	-
Nta17g23740	2199	57.87	53.18	66.03	182.62	216.52	192.69	1.94447	3.55794e-56	2.27493e-54	GABA-TP1	XP_016482000.1	PREDICTED: gamma aminobutyrate transaminase 1, mitochondrial isoform X1 [Nicotiana tabacum]	GO:0009448;GO:0008483;GO:0003867;GO:0030170;GO:0009102;GO:0004015	gamma-aminobutyric acid metabolic process;transaminase activity;4-aminobutyrate transaminase activity;pyridoxal phosphate binding;biotin biosynthetic process;adenosylmethionine-8-amino-7-oxononanoate transaminase activity	K16871	POP2	Alanine, aspartate and glutamate metabolism;Butanoate metabolism	ko00250,ko00650	KOG1402	Ornithine aminotransferase
Nta07g24620	1462	211.33	188.85	204.74	397.8	523.2	346.69	1.28371	3.43239e-14	3.59945e-13	CCP1	XP_016433733.1	PREDICTED: cysteine proteinase 15A-like [Nicotiana tabacum]	GO:0051603;GO:0005764;GO:0004197;GO:0008234;GO:0005615	proteolysis involved in cellular protein catabolic process;lysosome;cysteine-type endopeptidase activity;cysteine-type peptidase activity;extracellular space	K01373	CTSF	Plant-pathogen interaction	ko04626	-	-
Nta13g11320	3478	2.7	2.89	2.03	8.64	11.85	7.36	2.08399	2.6216e-22	4.52696e-21	AGO7	XP_016461208.1	PREDICTED: protein argonaute 7-like [Nicotiana tabacum]	GO:0010492;GO:0003676;GO:0016246;GO:0031047	maintenance of shoot apical meristem identity;nucleic acid binding;RNA interference;gene silencing by RNA	K11593	ELF2C,AGO	-	-	KOG1041	Translation initiation factor 2C (eIF-2C) and related proteins
novel.25381	2083	0.87	0.65	0.76	3.68	4.11	3.62	2.53015	4.92609e-25	9.82232e-24	UGT94E5	XP_009780704.1	PREDICTED: zinc finger BED domain-containing protein RICESLEEPER 2-like [Nicotiana sylvestris]	GO:0046983;GO:0003677;GO:0005634;GO:0046872	protein dimerization activity;DNA binding;nucleus;metal ion binding	-	-	-	-	-	-
Nta16g26370	1748	0.1	0.11	0.07	2.08	1.26	1.54	4.31279	3.48196e-12	3.11196e-11	SSL2	XP_009599899.1	protein STRICTOSIDINE SYNTHASE-LIKE 2-like [Nicotiana tomentosiformis]	GO:0009058;GO:0016844;GO:0016021;GO:0005773	biosynthetic process;strictosidine synthase activity;integral component of membrane;vacuole	-	-	-	-	-	-
Nta04g12170	2417	0	0	0	0.12	0.17	0.12	5.14224	0.00112251	0.00363678	FTSH6	XP_016474174.1	PREDICTED: ATP-dependent zinc metalloprotease FTSH 6, chloroplastic-like [Nicotiana tabacum]	GO:0004176;GO:0009534;GO:0004222;GO:0006508;GO:0005524;GO:0016020;GO:0042981	ATP-dependent peptidase activity;chloroplast thylakoid;metalloendopeptidase activity;proteolysis;ATP binding;membrane;regulation of apoptotic process	K03798	ftsH,hflB	-	-	KOG0731	AAA+-type ATPase containing the peptidase M41 domain
novel.32045	667	16.32	14.13	29.67	196.86	102.94	204.11	3.27366	8.17802e-14	8.31105e-13	-	OIS96258.1	hypothetical protein A4A49_26677 [Nicotiana attenuata]	-	-	-	-	-	-	-	-
novel.25201	330	0	0	0	6.21	8.35	4.73	5.86549	4.69661e-05	0.000193099	-	-	-	-	-	-	-	-	-	-	-
Nta10g02800	1247	27.98	23.01	27.29	63.26	63.11	60.55	1.46643	3.52411e-41	1.38701e-39	RABF1	NP_001312501.1	ras-related protein RABF1 [Nicotiana tabacum]	GO:0012505;GO:0005829;GO:0005525;GO:0006886;GO:0005769;GO:0005886;GO:0010008;GO:0010009;GO:0045022;GO:0032456;GO:0003924	endomembrane system;cytosol;GTP binding;intracellular protein transport;early endosome;plasma membrane;endosome membrane;cytoplasmic side of endosome membrane;early endosome to late endosome transport;endocytic recycling;GTPase activity	K07889	RAB5C	Endocytosis;Phagosome	ko04144,ko04145	KOG0092	GTPase Rab5/YPT51 and related small G protein superfamily GTPases
Nta12g15400	1232	0	0	0	1.43	0.96	2.05	7.38395	8.54566e-09	5.61398e-08	MYB48	XP_016467799.1	PREDICTED: transcription factor MYB48-like [Nicotiana tabacum]	GO:0043565;GO:0003700;GO:0006355;GO:0005634	sequence-specific DNA binding;DNA-binding transcription factor activity;regulation of transcription, DNA-templated;nucleus	K09422	MYBP	-	-	-	-
Nta09g19790	513	0.82	0.68	0.44	2.01	2.32	2.27	1.98213	0.00998449	0.0262736	-	XP_009614640.1	uncharacterized protein LOC104107517 [Nicotiana tomentosiformis]	-	-	-	-	-	-	-	-
novel.7809	448	0	0.31	0.59	1.07	2.85	2.19	2.99646	0.0128624	0.0329247	-	-	-	-	-	-	-	-	-	-	-
Nta15g21570	876	0.42	0.09	0.26	1.25	2.47	0.71	2.74639	0.000713835	0.00240011	-	PHT73156.1	hypothetical protein T459_23941 [Capsicum annuum]	GO:0005634;GO:0016021	nucleus;integral component of membrane	-	-	-	-	-	-
Nta23g06000	2135	29.85	44.09	26.55	261.23	290.66	275.25	3.24749	6.3886e-72	6.31423e-70	NCED2	XP_016495312.1	PREDICTED: 9-cis-epoxycarotenoid dioxygenase NCED3, chloroplastic-like [Nicotiana tabacum]	GO:0016121;GO:0046872;GO:0010436;GO:0009570;GO:0016702	carotene catabolic process;metal ion binding;carotenoid dioxygenase activity;chloroplast stroma;oxidoreductase activity, acting on single donors with incorporation of molecular oxygen, incorporation of two atoms of oxygen	K09840	NCED	Carotenoid biosynthesis	ko00906	-	-
Nta01g27180	1662	0.36	0.62	0.46	0.81	0.85	1.18	1.18713	0.00731348	0.0199078	At3g05640	XP_016497021.1	PREDICTED: probable protein phosphatase 2C 34 [Nicotiana tabacum]	GO:0016791;GO:0009819;GO:0045926;GO:0005829;GO:0005737;GO:0005634;GO:0006470;GO:0000226	phosphatase activity;drought recovery;negative regulation of growth;cytosol;cytoplasm;nucleus;protein dephosphorylation;microtubule cytoskeleton organization	-	-	-	-	-	-
Nta19g01600	3531	0.02	0.03	0.02	0.27	0.44	0.34	4.23942	1.10137e-06	5.6486e-06	R1A	XP_009782798.1	PREDICTED: LOW QUALITY PROTEIN: putative late blight resistance protein homolog R1A-4 [Nicotiana sylvestris]	GO:0043531;GO:0016020;GO:0005737;GO:0009626	ADP binding;membrane;cytoplasm;plant-type hypersensitive response	-	-	-	-	-	-
Nta00g17490	1538	8.84	8.62	7.47	17.92	19.43	25.55	1.5355	1.79324e-23	3.30605e-22	-	XP_009619813.1	uncharacterized protein LOC104111751 [Nicotiana tomentosiformis]	-	-	-	-	-	-	-	-
Nta02g34730	1634	8.61	10.78	11.86	36.62	53.66	45.67	2.32941	1.98401e-41	7.87356e-40	RGP1	XP_009612391.1	ras-related protein RGP1-like [Nicotiana tomentosiformis]	GO:0005525;GO:0005768;GO:0003924;GO:0005794	GTP binding;endosome;GTPase activity;Golgi apparatus	K07904	RAB11A	Endocytosis	ko04144	-	-
novel.39706	1152	0	0.06	0	1.73	0.06	35.52	9.32323	0.000351898	0.0012492	INV1	NP_001312099.1	beta-fructofuranosidase, insoluble isoenzyme 1-like [Nicotiana tabacum]	GO:0004553;GO:0005975;GO:0004564	hydrolase activity, hydrolyzing O-glycosyl compounds;carbohydrate metabolic process;beta-fructofuranosidase activity	K01193	INV,sacA	Galactose metabolism;Starch and sucrose metabolism	ko00052,ko00500	-	-
Nta05g31410	2281	7.35	6.55	5.73	38.55	51.7	40.81	2.94998	1.63958e-81	2.00484e-79	CDF3	XP_016434796.1	PREDICTED: cyclic dof factor 1-like [Nicotiana tabacum]	GO:0003700;GO:0003677;GO:0005634;GO:0006355	DNA-binding transcription factor activity;DNA binding;nucleus;regulation of transcription, DNA-templated	-	-	-	-	-	-
novel.24623	2663	1.54	1.16	1.02	2.56	2.23	2.85	1.2418	1.81872e-08	1.15463e-07	-	XP_019242144.1	PREDICTED: uncharacterized protein LOC109222223 [Nicotiana attenuata]	-	-	-	-	-	-	-	-
Nta12g32200	2757	6.07	4.86	4.33	10.15	10.75	10.14	1.23325	7.0422e-18	9.45336e-17	CAT2	XP_009794642.1	PREDICTED: cationic amino acid transporter 2, vacuolar-like [Nicotiana sylvestris]	GO:0022857;GO:0016021;GO:0006865;GO:0015171	transmembrane transporter activity;integral component of membrane;amino acid transport;amino acid transmembrane transporter activity	K13863	SLC7A1,ATRC1	-	-	KOG1286	Amino acid transporters
Nta21g04900	1102	2.2	1.23	0.95	15.11	87.67	20.67	5.04819	6.67714e-09	4.43227e-08	-	XP_009801050.1	PREDICTED: uncharacterized protein LOC104246853 [Nicotiana sylvestris]	GO:0016021	integral component of membrane	-	-	-	-	-	-
Nta08g06140	540	0	0.41	0.2	2.19	0.57	2.44	3.3442	0.00512187	0.0144621	-	XP_016439280.1	PREDICTED: uncharacterized protein LOC107765176 [Nicotiana tabacum]	-	-	-	-	-	-	-	-
Nta24g19870	1135	0.13	0.14	0.13	543.6	720.92	394.72	12.3789	4.38136e-71	4.27134e-69	-	XP_016438853.1;XP_009615336.1	PREDICTED: polygalacturonase-like, partial [Nicotiana tabacum];polygalacturonase-like [Nicotiana tomentosiformis]	GO:0004650;GO:0005975;GO:0016021;GO:0005618	polygalacturonase activity;carbohydrate metabolic process;integral component of membrane;cell wall	K01184	E3.2.1.15	Pentose and glucuronate interconversions	ko00040	-	-
Nta23g04090	1877	0.6	0.6	0.13	2.36	2.54	2.44	2.66688	8.1771e-12	7.0836e-11	UGT74G1	XP_009783229.1	PREDICTED: UDP-glycosyltransferase 74F1-like [Nicotiana sylvestris]	GO:0080043;GO:0080044;GO:0008194	quercetin 3-O-glucosyltransferase activity;quercetin 7-O-glucosyltransferase activity;UDP-glycosyltransferase activity	K13691	SGT1	-	-	-	-
Nta10g22080	1146	87.52	103.15	59.38	821.32	1070.21	680.07	3.72171	6.22969e-63	4.88357e-61	BSMT1	NP_001312457.1	salicylate carboxymethyltransferase-like [Nicotiana tabacum]	GO:0008168;GO:0008757;GO:0046872;GO:0032259	methyltransferase activity;S-adenosylmethionine-dependent methyltransferase activity;metal ion binding;methylation	K21483	SAMT	-	-	-	-
Nta05g14310	1633	20.38	22.02	23.77	82.79	90.52	83.35	2.16636	3.09033e-92	4.88528e-90	TIC32	XP_019227945.1	PREDICTED: short-chain dehydrogenase TIC 32, chloroplastic-like isoform X2 [Nicotiana attenuata]	GO:0016491	oxidoreductase activity	-	-	-	-	KOG1208	Dehydrogenases with different specificities (related to short-chain alcohol dehydrogenases)
Nta06g29420	1017	3.48	2.09	2.41	5.37	9.68	7.88	1.73149	7.16232e-09	4.74278e-08	SLC25A44	XP_016437151.1	PREDICTED: solute carrier family 25 member 44-like [Nicotiana tabacum]	GO:0016021	integral component of membrane	K15121	SLC25A44	-	-	-	-
Nta12g33690	1297	5.71	6.8	7.47	14.92	8.71	14.16	1.12328	1.77294e-07	1.00404e-06	PU1	XP_009763135.1	PREDICTED: polyubiquitin-like [Nicotiana sylvestris]	GO:0031625;GO:0005634;GO:0005737;GO:0016567;GO:0031386;GO:0019941	ubiquitin protein ligase binding;nucleus;cytoplasm;protein ubiquitination;protein tag;modification-dependent protein catabolic process	K08770	UBC	Ubiquitin mediated proteolysis	ko04120	KOG0001	Ubiquitin and ubiquitin-like proteins
Nta23g04040	828	0	0.1	0	1.36	0.09	13.14	7.30266	0.00154275	0.0048634	FLA14	XP_016436843.1	PREDICTED: fasciclin-like arabinogalactan protein 3 [Nicotiana tabacum]	GO:0046658	anchored component of plasma membrane	-	-	-	-	-	-
Nta24g15280	1557	0.08	0	0	1.79	1.89	2.56	6.46059	1.71719e-09	1.21139e-08	-	XP_016454068.1	PREDICTED: uncharacterized protein LOC107778341 [Nicotiana tabacum]	GO:0016021;GO:0009567;GO:0006817;GO:0022857	integral component of membrane;double fertilization forming a zygote and endosperm;phosphate ion transport;transmembrane transporter activity	-	-	-	-	-	-
novel.32741	576	2.83	1.13	2.36	19.53	17.75	17.47	3.36082	4.66278e-23	8.38303e-22	-	-	-	-	-	-	-	-	-	-	-
Nta21g12630	1568	4.5	5.09	3.92	9.3	9.1	9.61	1.22892	6.39967e-15	7.07823e-14	-	XP_016460461.1;XP_016460465.1;XP_016460466.1	PREDICTED: uncharacterized protein LOC107783952 isoform X1 [Nicotiana tabacum];PREDICTED: uncharacterized protein LOC107783952 isoform X3 [Nicotiana tabacum];PREDICTED: uncharacterized protein LOC107783952 isoform X4 [Nicotiana tabacum]	-	-	-	-	-	-	-	-
novel.32125	1834	0.48	0.69	0.81	2.14	0.56	1.63	1.35838	0.0086521	0.0231399	-	XP_019264489.1;XP_016476600.1	PREDICTED: uncharacterized protein LOC109242112 [Nicotiana attenuata];PREDICTED: uncharacterized protein LOC107798145 [Nicotiana tabacum]	GO:0008270;GO:0003676	zinc ion binding;nucleic acid binding	-	-	-	-	-	-
Nta04g10060	1405	8.05	11.07	9.27	15.09	24.78	17.48	1.22667	7.25926e-09	4.80586e-08	BF2056	XP_009587640.1	UPF0301 protein Cgl3084/cg3414 [Nicotiana tomentosiformis]	-	-	-	-	-	-	-	-
novel.8102	1182	0.11	0	0.06	4.53	4.99	5.26	6.62701	2.12356e-14	2.26341e-13	-	XP_009610791.1	uncharacterized protein LOC104104418 [Nicotiana tomentosiformis]	-	-	-	-	-	-	-	-
novel.32126	1236	0.42	0.17	0.77	10.78	5.14	12.03	4.56105	3.25125e-25	6.52827e-24	-	OIT37117.1	hypothetical protein A4A49_11743 [Nicotiana attenuata]	GO:0006265;GO:0005694;GO:0003677;GO:0005737;GO:0009330;GO:0005524;GO:0003918	DNA topological change;chromosome;DNA binding;cytoplasm;DNA topoisomerase type II (double strand cut, ATP-hydrolyzing) complex;ATP binding;DNA topoisomerase type II (double strand cut, ATP-hydrolyzing) activity	K02469	gyrA	-	-	-	-
Nta05g30700	947	10.52	10.76	8.6	47.05	54.67	40.13	2.46499	1.99086e-44	8.81122e-43	At3g15810	XP_009777813.1	PREDICTED: protein LURP-one-related 12 [Nicotiana sylvestris]	-	-	-	-	-	-	-	-
Nta15g26380	2157	3.71	4.61	3.76	7.81	9.43	7.91	1.26717	7.56338e-15	8.3283e-14	PAP18	XP_016444713.1	PREDICTED: purple acid phosphatase 18-like [Nicotiana tabacum]	GO:0003993;GO:0046872	acid phosphatase activity;metal ion binding	K22390	ACP7	-	-	-	-
Nta23g20470	1865	13.45	13.32	13.24	34.39	32.89	34.81	1.5577	4.46004e-71	4.34065e-69	ACX4	XP_009791745.1	PREDICTED: acyl-coenzyme A oxidase 4, peroxisomal [Nicotiana sylvestris]	GO:0005777;GO:0050660;GO:0003995	peroxisome;flavin adenine dinucleotide binding;acyl-CoA dehydrogenase activity	K00232	E1.3.3.6,ACOX1,ACOX3	Peroxisome;Propanoate metabolism;Biosynthesis of unsaturated fatty acids;Fatty acid degradation;alpha-Linolenic acid metabolism;beta-Alanine metabolism	ko04146,ko00640,ko01040,ko00071,ko00592,ko00410	KOG0138	Glutaryl-CoA dehydrogenase
Nta08g13380	2175	30.27	28.96	27.05	52.6	88	59.45	1.42575	2.07725e-14	2.21571e-13	-	XP_016487225.1	PREDICTED: fructose-1,6-bisphosphatase, cytosolic [Nicotiana tabacum]	GO:0005975;GO:0006000;GO:0006094;GO:0005737;GO:0042132;GO:0005986;GO:0030388;GO:0005829;GO:0006002;GO:0046872	carbohydrate metabolic process;fructose metabolic process;gluconeogenesis;cytoplasm;fructose 1,6-bisphosphate 1-phosphatase activity;sucrose biosynthetic process;fructose 1,6-bisphosphate metabolic process;cytosol;fructose 6-phosphate metabolic process;metal ion binding	K03841	FBP,fbp	Fructose and mannose metabolism;Glycolysis / Gluconeogenesis;Pentose phosphate pathway;Carbon fixation in photosynthetic organisms	ko00051,ko00010,ko00030,ko00710	KOG1458	Fructose-1,6-bisphosphatase
Nta16g23430	1673	29.95	27.55	32.6	51.2	76.24	62.76	1.35288	9.20684e-18	1.22642e-16	UXS5	XP_016482211.1	PREDICTED: UDP-glucuronic acid decarboxylase 5-like [Nicotiana tabacum]	GO:0033320;GO:0005737;GO:0048040;GO:0070403;GO:0042732	UDP-D-xylose biosynthetic process;cytoplasm;UDP-glucuronate decarboxylase activity;NAD+ binding;D-xylose metabolic process	K08678	UXS1,uxs	Amino sugar and nucleotide sugar metabolism	ko00520	KOG1429	dTDP-glucose 4-6-dehydratase/UDP-glucuronic acid decarboxylase
Nta11g14920	3789	2.82	2.54	2.66	4.34	6.15	5.22	1.18082	3.60985e-13	3.50072e-12	KIPK2	XP_009758750.1	PREDICTED: serine/threonine-protein kinase D6PKL2-like [Nicotiana sylvestris]	GO:0006468;GO:0004672;GO:0004674;GO:0005886;GO:0005737;GO:0005634;GO:0005524	protein phosphorylation;protein kinase activity;protein serine/threonine kinase activity;plasma membrane;cytoplasm;nucleus;ATP binding	-	-	-	-	-	-
Nta06g19960	2306	0.25	0.39	0.23	0.63	0.46	0.75	1.26957	0.00672204	0.0184647	-	XP_009595936.1	uncharacterized protein LOC104092123 isoform X1 [Nicotiana tomentosiformis]	GO:0016020;GO:0016021	membrane;integral component of membrane	-	-	-	-	-	-
Nta02g07800	582	4.52	6.32	5.96	40.49	23.21	27.36	2.67056	1.04369e-20	1.66414e-19	AUX22D	XP_019228705.1	PREDICTED: auxin-induced protein 22D-like [Nicotiana attenuata]	GO:0006355;GO:0005634;GO:0009734	regulation of transcription, DNA-templated;nucleus;auxin-activated signaling pathway	K14484	IAA	Plant hormone signal transduction	ko04075	-	-
Nta19g13770	1831	0.36	0.27	0.24	0.82	0.93	0.61	1.65025	0.000866101	0.00287058	HOX5	XP_009800807.1	PREDICTED: homeobox-leucine zipper protein HAT5-like [Nicotiana sylvestris]	GO:0000981;GO:0005634;GO:0045893;GO:0043565	DNA-binding transcription factor activity, RNA polymerase II-specific;nucleus;positive regulation of transcription, DNA-templated;sequence-specific DNA binding	-	-	-	-	-	-
novel.18294	2463	3.78	3.15	3.16	5.1	5.81	6.73	1.10822	1.15323e-11	9.87941e-11	At1g65750	OIT00921.1	putative ribonuclease h protein, partial [Nicotiana attenuata]	GO:0003676;GO:0004523	nucleic acid binding;RNA-DNA hybrid ribonuclease activity	-	-	-	-	-	-
Nta03g20640	2667	0.13	0.42	0.22	0.79	0.84	1.5	2.21811	2.66813e-06	1.30714e-05	PILS7	XP_016512864.1;XP_016512870.1	PREDICTED: uncharacterized transporter C5D6.04-like isoform X1 [Nicotiana tabacum];PREDICTED: uncharacterized transporter C5D6.04-like isoform X2 [Nicotiana tabacum]	GO:0055085;GO:0016021;GO:0009734	transmembrane transport;integral component of membrane;auxin-activated signaling pathway	K24139	PILS,ECM3	-	-	-	-
novel.25651	977	0.36	0.46	0.67	2.51	1.75	2.5	2.39134	1.41916e-06	7.16859e-06	-	-	-	-	-	-	-	-	-	-	-
Nta10g19400	2256	3.58	3.1	2.42	6.75	5.81	6.4	1.2658	9.34206e-14	9.45039e-13	SPAC1A6.10	XP_016515580.1	PREDICTED: tRNA threonylcarbamoyladenosine dehydratase-like isoform X1 [Nicotiana tabacum]	GO:0061504;GO:0009536;GO:0061503;GO:0008641	cyclic threonylcarbamoyladenosine biosynthetic process;plastid;tRNA threonylcarbamoyladenosine dehydratase;ubiquitin-like modifier activating enzyme activity	K22132	tcdA	-	-	KOG2017	Molybdopterin synthase sulfurylase
novel.4366	842	1.33	1.14	1.57	2.39	2.16	3.1	1.12501	0.00556	0.0155656	-	XP_009801018.1	PREDICTED: putative uncharacterized protein FLJ22184 [Nicotiana sylvestris]	GO:0048024;GO:0003729;GO:0005634;GO:0003723	regulation of mRNA splicing, via spliceosome;mRNA binding;nucleus;RNA binding	K13095	SF1	-	-	-	-
novel.15002	1478	0	0	0	2.42	1.7	3.28	8.45469	6.62213e-12	5.78297e-11	-	XP_009769775.1	PREDICTED: RNA-binding protein 12-like [Nicotiana sylvestris]	-	-	-	-	-	-	-	-
novel.34637	2040	0.32	0.54	0.57	9.66	9.09	8.26	4.45443	1.35865e-66	1.17982e-64	Tf2-11	XP_016471099.1	PREDICTED: uncharacterized protein LOC107793286 [Nicotiana tabacum]	GO:0002161;GO:0004519;GO:0015074;GO:0003676;GO:0004190;GO:0006438;GO:0004832;GO:0003964;GO:0005524	aminoacyl-tRNA editing activity;endonuclease activity;DNA integration;nucleic acid binding;aspartic-type endopeptidase activity;valyl-tRNA aminoacylation;valine-tRNA ligase activity;RNA-directed DNA polymerase activity;ATP binding	-	-	-	-	-	-
novel.27453	1238	1.89	1.91	1.34	5.54	10.55	2.97	2.09652	8.57924e-07	4.46039e-06	-	XP_009629269.1;XP_019235486.1	uncharacterized protein LOC104119458 isoform X1 [Nicotiana tomentosiformis];PREDICTED: uncharacterized protein LOC109215826 [Nicotiana attenuata]	-	-	-	-	-	-	-	-
Nta14g18420	2262	2.67	4.06	3.25	8.29	4.7	10.26	1.4136	6.00203e-08	3.60072e-07	ANTR6	XP_009797809.1	PREDICTED: probable anion transporter 6, chloroplastic [Nicotiana sylvestris]	GO:0006817;GO:0022857;GO:0016021	phosphate ion transport;transmembrane transporter activity;integral component of membrane	K08193	SLC17A	-	-	KOG2532	Permease of the major facilitator superfamily
Nta17g09840	1169	37.99	40.35	38.55	79.21	79.2	80.94	1.24379	9.24772e-51	5.0353e-49	NHL1	XP_009768005.1	PREDICTED: protein YLS9-like [Nicotiana sylvestris]	GO:0016021;GO:0009506;GO:0046658	integral component of membrane;plasmodesma;anchored component of plasma membrane	-	-	-	-	-	-
novel.30649	748	0	0.23	0	2.74	1.62	1.81	5.02261	1.66761e-05	7.34479e-05	-	XP_009769339.1	PREDICTED: uncharacterized protein LOC104220208 [Nicotiana sylvestris]	GO:0016021	integral component of membrane	-	-	-	-	-	-
novel.4378	807	2.36	2.32	2.47	4.89	5.76	4.41	1.29248	3.44966e-05	0.00014474	-	OIT06104.1	hypothetical protein A4A49_32012 [Nicotiana attenuata]	GO:0005524;GO:0016021;GO:0004672	ATP binding;integral component of membrane;protein kinase activity	-	-	-	-	-	-
Nta09g22220	1354	100.02	90.34	88.28	648.19	546.58	647.33	2.93234	6.95711e-190	4.47335e-187	ephA	XP_009775927.1	PREDICTED: bifunctional epoxide hydrolase 2-like isoform X1 [Nicotiana sylvestris]	GO:0016787;GO:0003824	hydrolase activity;catalytic activity	-	-	-	-	KOG4178	Soluble epoxide hydrolase
Nta13g21030	1426	0	0	0	1.29	0.91	0.47	6.94074	2.28392e-07	1.274e-06	ChiC	NP_001312815.1	chitotriosidase-1-like precursor [Nicotiana tabacum]	GO:0005975;GO:0004568;GO:0005524;GO:0006032;GO:0005576;GO:0004672;GO:0008061	carbohydrate metabolic process;chitinase activity;ATP binding;chitin catabolic process;extracellular region;protein kinase activity;chitin binding	K01183	E3.2.1.14	Amino sugar and nucleotide sugar metabolism	ko00520	-	-
Nta06g16720	1674	0.33	0.31	0.56	1.83	3.35	1.73	2.73942	9.64631e-10	6.9673e-09	MPT3	XP_009607941.1	mitochondrial phosphate carrier protein 3, mitochondrial-like [Nicotiana tomentosiformis]	GO:0035435;GO:1990547;GO:0005315;GO:0031305;GO:0016021	phosphate ion transmembrane transport;mitochondrial phosphate ion transmembrane transport;inorganic phosphate transmembrane transporter activity;integral component of mitochondrial inner membrane;integral component of membrane	K15102	SLC25A3,PHC,PIC	-	-	KOG0767	Mitochondrial phosphate carrier protein
Nta04g33330	2638	8.4	9.85	9.77	16.78	17.31	17.2	1.07825	1.3409e-23	2.48733e-22	CYP90C1	XP_016446876.1	PREDICTED: 3-epi-6-deoxocathasterone 23-monooxygenase-like [Nicotiana tabacum]	GO:0010268;GO:0009965;GO:0016132;GO:0042814;GO:0020037;GO:0005506;GO:0016491;GO:0016705;GO:0016021;GO:0048441;GO:0004497;GO:0016709;GO:0048443;GO:0016125;GO:0007275	brassinosteroid homeostasis;leaf morphogenesis;brassinosteroid biosynthetic process;monopolar cell growth;heme binding;iron ion binding;oxidoreductase activity;oxidoreductase activity, acting on paired donors, with incorporation or reduction of molecular oxygen;integral component of membrane;petal development;monooxygenase activity;oxidoreductase activity, acting on paired donors, with incorporat…	K12637	CYP90C1,ROT3	Brassinosteroid biosynthesis	ko00905	-	-
novel.31239	985	1.42	1.36	1.78	3.27	2.38	3.59	1.22561	0.000372383	0.00131673	-	-	-	-	-	-	-	-	-	-	-
Nta00g05830	1350	173.57	159.17	149.71	319.9	362.88	311.88	1.2561	2.19181e-28	5.15107e-27	TUBA3	XP_009622332.1	tubulin alpha-5 chain [Nicotiana tomentosiformis]	GO:0005200;GO:0005737;GO:0000278;GO:0000226;GO:0003924;GO:0005874;GO:0007017;GO:0005525	structural constituent of cytoskeleton;cytoplasm;mitotic cell cycle;microtubule cytoskeleton organization;GTPase activity;microtubule;microtubule-based process;GTP binding	K07374	TUBA	Phagosome	ko04145	-	-
Nta02g32970	1109	4.86	2.76	3.91	12.2	11.33	16.17	1.98434	9.38643e-20	1.41392e-18	CYCU4-1	XP_009592904.1	cyclin-U4-1 [Nicotiana tomentosiformis]	GO:0000079;GO:0019901	regulation of cyclin-dependent protein serine/threonine kinase activity;protein kinase binding	-	-	-	-	KOG1674	Cyclin
novel.28061	1080	2.52	2.39	2.42	6.97	4.78	7.39	1.59064	3.58914e-10	2.69402e-09	-	-	-	-	-	-	-	-	-	-	-
Nta05g24170	1168	1.59	2.03	1.88	11	8.39	8.84	2.57198	4.76445e-27	1.04504e-25	AUR3	XP_009795403.1	PREDICTED: serine/threonine-protein kinase Aurora-3-like isoform X2 [Nicotiana sylvestris]	GO:0032465;GO:0051233;GO:0005524;GO:0007052;GO:0106310;GO:0106311;GO:0032133;GO:0005876;GO:0035174	regulation of cytokinesis;spindle midzone;ATP binding;mitotic spindle organization;protein serine kinase activity;protein serine/threonine kinase activity;chromosome passenger complex;spindle microtubule;histone serine kinase activity	K08850	AURKX	-	-	KOG0580	Serine/threonine protein kinase
Nta06g12830	1954	142.28	113.83	173.81	1480.76	1158.46	1427.38	3.44725	1.21539e-97	2.16e-95	DCR	XP_009620391.1	BAHD acyltransferase DCR [Nicotiana tomentosiformis]	GO:0016747	acyltransferase activity, transferring groups other than amino-acyl groups	K19747	DCR	-	-	-	-
Nta07g00150	1159	4.27	4.44	4.76	9.4	5.58	16.07	1.39729	5.98057e-06	2.79977e-05	CBP	XP_009763680.1	PREDICTED: probable calcium-binding protein CML49 [Nicotiana sylvestris]	GO:0005509	calcium ion binding	K13448	CML	Plant-pathogen interaction	ko04626	KOG0037	Ca2+-binding protein, EF-Hand protein superfamily
Nta22g03350	2349	2.24	2.11	1.25	6.03	5.93	6.29	1.91802	4.07573e-22	6.97482e-21	PAO5	XP_016450958.1;XP_016450959.1	PREDICTED: probable polyamine oxidase 4 isoform X1 [Nicotiana tabacum];PREDICTED: probable polyamine oxidase 4 isoform X2 [Nicotiana tabacum]	GO:0046592;GO:0006598;GO:0005777;GO:0016491;GO:0016021	polyamine oxidase activity;polyamine catabolic process;peroxisome;oxidoreductase activity;integral component of membrane	K17839	PAO4,PAO3,PAO2	Arginine and proline metabolism;Pantothenate and CoA biosynthesis;beta-Alanine metabolism	ko00330,ko00770,ko00410	KOG0029	Amine oxidase
novel.2012	813	7.69	8.21	7.81	20.46	16.92	24.17	1.67295	6.07712e-23	1.08508e-21	-	-	-	-	-	-	-	-	-	-	-
Nta20g18920	432	0.3	0	0	2.34	2.18	0.69	4.18703	0.00849755	0.0227713	SOFL4	XP_009610997.1	uncharacterized protein LOC104104572 [Nicotiana tomentosiformis]	GO:0009691	cytokinin biosynthetic process	-	-	-	-	-	-
novel.31539	599	0	0	0	1.21	1.41	2.49	6.04539	1.72981e-05	7.59827e-05	-	-	-	-	-	-	-	-	-	-	-
Nta03g35080	1503	0	0	0	0.37	0.08	5.73	8.18523	0.00193947	0.00598931	LHT1	KYP63426.1;XP_009802948.1	Lysine histidine transporter 1, partial [Cajanus cajan];PREDICTED: lysine histidine transporter 1-like isoform X1 [Nicotiana sylvestris]	GO:0009734;GO:0005886;GO:0016021;GO:0006865;GO:0015293	auxin-activated signaling pathway;plasma membrane;integral component of membrane;amino acid transport;symporter activity	-	-	-	-	-	-
novel.10171	1646	2.34	2.96	1.81	7.71	7.78	7.29	1.89084	3.23909e-21	5.30548e-20	-	-	-	-	-	-	-	-	-	-	-
Nta06g24000	884	0	0.09	0.09	0.99	0.5	0.79	3.94114	0.00191378	0.00591574	-	XP_016433657.1	PREDICTED: cucumber peeling cupredoxin-like [Nicotiana tabacum]	GO:0009055;GO:0046658	electron transfer activity;anchored component of plasma membrane	-	-	-	-	-	-
Nta03g19750	2361	10.66	11.84	12.16	25.38	19.64	23.51	1.11627	2.25633e-20	3.52308e-19	Os06g0717800	XP_009803756.1	PREDICTED: probable protein phosphatase 2C 60 isoform X1 [Nicotiana sylvestris]	GO:0106307;GO:0106306;GO:0046872	protein threonine phosphatase activity;protein serine phosphatase activity;metal ion binding	K01102	PDP	-	-	-	-
novel.31412	645	1.8	1.19	0.58	4.59	5.2	4.78	2.27137	1.23612e-06	6.29958e-06	-	XP_016461578.1	PREDICTED: uncharacterized protein LOC107784898 isoform X1 [Nicotiana tabacum]	GO:0016021	integral component of membrane	-	-	-	-	-	-
novel.22477	555	1.59	5	3.35	10.21	6.45	7.32	1.50018	0.000662813	0.00223988	-	-	-	-	-	-	-	-	-	-	-
Nta05g15830	2474	35	29.66	24.09	71.83	72.48	71.89	1.49312	1.00419e-29	2.50067e-28	PME61	XP_009776000.1	PREDICTED: probable pectinesterase/pectinesterase inhibitor 61 [Nicotiana sylvestris]	GO:0042545;GO:0046910;GO:0030599;GO:0045330;GO:0004857;GO:0045490;GO:0005576;GO:0016021	cell wall modification;pectinesterase inhibitor activity;pectinesterase activity;aspartyl esterase activity;enzyme inhibitor activity;pectin catabolic process;extracellular region;integral component of membrane	-	-	-	-	-	-
Nta01g28980	2145	0.66	0.53	0.6	1.29	1.64	2.09	1.63799	3.01162e-08	1.86538e-07	ufaA1	XP_018622284.1;XP_016439380.1	uncharacterized protein LOC104084479 isoform X10 [Nicotiana tomentosiformis];PREDICTED: uncharacterized protein LOC107765268 [Nicotiana tabacum]	GO:0008168;GO:0016491	methyltransferase activity;oxidoreductase activity	K00574	cfa	-	-	-	-
Nta12g10540	2014	3.67	4.25	5.29	34.2	45.9	29.59	3.26928	7.22976e-58	4.93123e-56	AAP3	XP_016497027.1	PREDICTED: amino acid permease 3-like [Nicotiana tabacum]	GO:0006865;GO:0016021;GO:0005886	amino acid transport;integral component of membrane;plasma membrane	K24917	AAP	-	-	-	-
Nta10g21320	2986	0.15	0.06	0.18	7.11	7.51	6.5	5.98221	4.3926e-64	3.54543e-62	7DLGT	XP_016460112.1	PREDICTED: 7-deoxyloganetic acid glucosyltransferase-like [Nicotiana tabacum]	GO:0080043;GO:0008194;GO:0080044	quercetin 3-O-glucosyltransferase activity;UDP-glycosyltransferase activity;quercetin 7-O-glucosyltransferase activity	-	-	-	-	-	-
Nta10g13610	4770	4.13	3.59	4.25	6.21	7.16	7.72	1.02535	1.55571e-17	2.04472e-16	-	XP_016514110.1	PREDICTED: uncharacterized protein LOC107830930 isoform X1 [Nicotiana tabacum]	GO:0016021	integral component of membrane	-	-	-	-	-	-
Nta08g17380	3408	0.96	1.35	1.04	10.36	8.23	8.77	3.23707	1.95915e-75	2.13145e-73	RLK7	XP_016439477.1	PREDICTED: receptor-like protein kinase HAIKU2 [Nicotiana tabacum]	GO:0004672;GO:0009845;GO:0045087;GO:0016021;GO:0005886;GO:0006979;GO:0005524;GO:0046777;GO:0001653	protein kinase activity;seed germination;innate immune response;integral component of membrane;plasma membrane;response to oxidative stress;ATP binding;protein autophosphorylation;peptide receptor activity	-	-	-	-	-	-
Nta10g09980	2800	0.02	0.02	0.02	0.16	0	1.96	5.24476	0.0100316	0.0263819	EDR2	XP_016473820.1	PREDICTED: protein ENHANCED DISEASE RESISTANCE 2-like [Nicotiana tabacum]	GO:0008289;GO:0005783	lipid binding;endoplasmic reticulum	-	-	-	-	-	-
Nta20g21970	1107	0.97	0.97	1.2	6.33	5.06	5.23	2.61655	9.00861e-18	1.20029e-16	-	XP_016485145.1	PREDICTED: uncharacterized protein LOC107805591 [Nicotiana tabacum]	GO:0005886;GO:0005783;GO:0016021;GO:0005774	plasma membrane;endoplasmic reticulum;integral component of membrane;vacuolar membrane	-	-	-	-	-	-
Nta07g09040	1491	0.25	0.7	0.61	3.22	2.33	3.09	2.67423	2.20177e-12	2.00124e-11	-	XP_009795422.1	PREDICTED: uncharacterized protein LOC104242119 [Nicotiana sylvestris]	-	-	-	-	-	-	-	-
Nta07g05030	1315	2.22	2.73	2.08	7.2	22.34	17.47	2.92152	1.84517e-17	2.41407e-16	At5g23370	XP_016444364.1	PREDICTED: GEM-like protein 6 [Nicotiana tabacum]	-	-	-	-	-	-	-	-
novel.27135	1473	107.37	81.53	48.16	176.82	206.63	224.49	1.56611	9.64272e-12	8.31296e-11	PAE8	XP_016433909.1	PREDICTED: pectin acetylesterase 11-like isoform X2 [Nicotiana tabacum]	GO:0071555;GO:0009505;GO:0005618;GO:0016787;GO:0052793;GO:0005576	cell wall organization;plant-type cell wall;cell wall;hydrolase activity;pectin acetylesterase activity;extracellular region	K19882	NOTUM	-	-	-	-
Nta05g04040	1658	2.55	1.74	1.38	3.37	6.91	2.95	1.44607	9.03001e-05	0.000355009	-	XP_009795166.1	PREDICTED: uncharacterized protein LOC104241904 [Nicotiana sylvestris]	-	-	-	-	-	-	-	-
Nta15g19970	2374	1.49	2.17	1.33	3.96	4.42	3.69	1.4842	2.59134e-11	2.15384e-10	-	XP_016502785.1	PREDICTED: uncharacterized protein LOC107820933 [Nicotiana tabacum]	-	-	K23538	ELMOD	-	-	-	-
Nta23g03240	1359	0.47	0.64	0.95	1.88	1.92	1.81	1.66964	1.84108e-05	8.05608e-05	-	XP_016468944.1	PREDICTED: uncharacterized protein LOC107791392 [Nicotiana tabacum]	-	-	-	-	-	-	-	-
Nta19g17220	1666	48.78	46.57	37.14	97.24	48.02	100.86	1.09318	1.78747e-06	8.94378e-06	GAPC	XP_009789769.1	PREDICTED: glyceraldehyde-3-phosphate dehydrogenase, cytosolic [Nicotiana sylvestris]	GO:0005829;GO:0006006;GO:0051287;GO:0016620;GO:0050661;GO:0004365;GO:0006096	cytosol;glucose metabolic process;NAD binding;oxidoreductase activity, acting on the aldehyde or oxo group of donors, NAD or NADP as acceptor;NADP binding;glyceraldehyde-3-phosphate dehydrogenase (NAD+) (phosphorylating) activity;glycolytic process	K00134	GAPDH,gapA	Glycolysis / Gluconeogenesis;Carbon fixation in photosynthetic organisms	ko00010,ko00710	KOG0657	Glyceraldehyde 3-phosphate dehydrogenase
Nta23g17260	1104	13.01	13.11	13.45	21.61	27.25	35.54	1.29381	5.92021e-15	6.56952e-14	-	XP_019264524.1	PREDICTED: uncharacterized protein LOC109242145 [Nicotiana attenuata]	-	-	-	-	-	-	-	-
Nta09g25950	1401	7.02	6.46	7.93	17.22	16.84	15.29	1.44514	1.52435e-21	2.53878e-20	-	XP_009781915.1	PREDICTED: uncharacterized protein LOC104230732 [Nicotiana sylvestris]	-	-	-	-	-	-	-	-
novel.14099	1289	0.56	0.53	0.52	2.13	1.27	0.9	1.61925	0.00139991	0.00445432	TY3B-G	AAW28576.2	Gag-pol polyprotein, putative [Solanum demissum]	GO:0015074;GO:0003676;GO:0008270	DNA integration;nucleic acid binding;zinc ion binding	-	-	-	-	-	-
Nta11g19850	1746	0.17	0.22	0.14	0.45	0.04	7.51	4.04883	0.013971	0.0354154	MPT3	XP_009779509.1	PREDICTED: mitochondrial phosphate carrier protein 3, mitochondrial-like [Nicotiana sylvestris]	GO:0005739;GO:0016021;GO:0031305;GO:1990547;GO:0005315;GO:0035435	mitochondrion;integral component of membrane;integral component of mitochondrial inner membrane;mitochondrial phosphate ion transmembrane transport;inorganic phosphate transmembrane transporter activity;phosphate ion transmembrane transport	K15102	SLC25A3,PHC,PIC	-	-	KOG0767	Mitochondrial phosphate carrier protein
Nta10g01810	594	1.25	1.35	0.82	1.68	4.12	2.36	1.48078	0.0150273	0.0377635	-	XP_016477923.1	PREDICTED: uncharacterized protein LOC107799338 [Nicotiana tabacum]	GO:0016021	integral component of membrane	-	-	-	-	-	-
novel.11946	1035	1.27	1.81	0.83	3.26	2.3	2.17	1.20681	0.00304547	0.00905115	-	XP_016435088.1	PREDICTED: uncharacterized protein LOC107761375 [Nicotiana tabacum]	-	-	-	-	-	-	-	-
Nta11g11510	1445	19.11	16.54	20.3	33.52	33.05	31.23	1.01572	3.94367e-18	5.37079e-17	P4H4	XP_009760981.1	PREDICTED: probable prolyl 4-hydroxylase 4 [Nicotiana sylvestris]	GO:0031418;GO:0004656;GO:0005506;GO:0005789;GO:0018401;GO:0005783	L-ascorbic acid binding;procollagen-proline 4-dioxygenase activity;iron ion binding;endoplasmic reticulum membrane;peptidyl-proline hydroxylation to 4-hydroxy-L-proline;endoplasmic reticulum	K00472	P4HA	Arginine and proline metabolism	ko00330	-	-
Nta01g02730	351	0.53	0	1.17	10.22	4.51	8.27	3.9661	0.000203377	0.000753055	-	XP_016485140.1	PREDICTED: uncharacterized protein LOC107805586 [Nicotiana tabacum]	-	-	-	-	-	-	-	-
Nta14g13950	1347	0.19	0.3	0.34	0.57	0.29	2.67	2.24733	0.0056145	0.0157097	JGB	XP_016469645.1	PREDICTED: uncharacterized WD repeat-containing protein alr3466-like [Nicotiana tabacum]	GO:0008168;GO:0032259	methyltransferase activity;methylation	-	-	-	-	-	-
novel.23650	1032	0.94	0.99	0.76	4.07	3.12	4.7	2.34071	5.36257e-11	4.32894e-10	At2g27310	XP_009617158.1	F-box protein At2g27310 [Nicotiana tomentosiformis]	GO:0016021	integral component of membrane	-	-	-	-	-	-
novel.11325	657	46.27	41.1	44.83	160.46	120.2	120.71	1.82511	1.65794e-30	4.2892e-29	-	PHT28056.1	hypothetical protein CQW23_32333 [Capsicum baccatum]	GO:0016021	integral component of membrane	-	-	-	-	-	-
Nta10g01570	1110	0.24	0.13	0.13	0.91	0.43	1.14	2.51398	0.00162788	0.00510479	PAS2A	XP_016468721.1	PREDICTED: very-long-chain (3R)-3-hydroxyacyl-CoA dehydratase PASTICCINO 2A-like isoform X1 [Nicotiana tabacum]	GO:0016021;GO:0102345;GO:0005789;GO:0030176;GO:0102343;GO:0006633;GO:0030497;GO:0102344;GO:0018812;GO:0030148;GO:0042761;GO:0102158	integral component of membrane;3-hydroxy-lignoceroyl-CoA dehydratase activity;endoplasmic reticulum membrane;integral component of endoplasmic reticulum membrane;3-hydroxy-arachidoyl-CoA dehydratase activity;fatty acid biosynthetic process;fatty acid elongation;3-hydroxy-behenoyl-CoA dehydratase activity;3-hydroxyacyl-CoA dehydratase activity;sphingolipid biosynthetic process;very long-chain fatt…	K10703	HACD,PHS1,PAS2	Biosynthesis of unsaturated fatty acids;Fatty acid elongation	ko01040,ko00062	KOG3187	Protein tyrosine phosphatase-like protein PTPLA (contains Pro instead of catalytic Arg)
Nta00g17050	1357	4.46	4.12	3.56	10.72	12.57	11.01	1.73162	3.75108e-23	6.78228e-22	-	XP_009619678.1;XP_009619684.1	uncharacterized protein LOC104111638 isoform X1 [Nicotiana tomentosiformis];uncharacterized protein LOC104111638 isoform X2 [Nicotiana tomentosiformis]	GO:0008080	N-acetyltransferase activity	-	-	-	-	-	-
Nta11g21710	5539	65.54	57.23	52.67	110.25	157.76	143.18	1.43485	2.65941e-21	4.37446e-20	SAC9	XP_019238025.1	PREDICTED: probable phosphoinositide phosphatase SAC9 isoform X1 [Nicotiana attenuata]	GO:0009832;GO:0006970;GO:0046488;GO:0016791	plant-type cell wall biogenesis;response to osmotic stress;phosphatidylinositol metabolic process;phosphatase activity	-	-	-	-	-	-
Nta12g26320	825	8.19	5.6	4.99	19.6	12.85	16.84	1.60827	2.8616e-11	2.37021e-10	-	OIT33878.1	hypothetical protein A4A49_60186 [Nicotiana attenuata]	GO:0003677;GO:0006313;GO:0004803;GO:0008270	DNA binding;transposition, DNA-mediated;transposase activity;zinc ion binding	-	-	-	-	-	-
Nta05g30310	3577	0	0.02	0	0.02	0.02	0.46	5.01011	0.00531775	0.0149584	PMA4	XP_009773901.1	PREDICTED: plasma membrane ATPase 4-like [Nicotiana sylvestris]	GO:0016887;GO:0120029;GO:1902600;GO:0016021;GO:0005886;GO:0008553;GO:0051453;GO:0005524	ATP hydrolysis activity;proton export across plasma membrane;proton transmembrane transport;integral component of membrane;plasma membrane;P-type proton-exporting transporter activity;regulation of intracellular pH;ATP binding	K01535	PMA1,PMA2	Oxidative phosphorylation	ko00190	-	-
Nta03g30960	483	6.09	5.43	11.45	17.76	18.69	23.68	1.6005	2.14882e-07	1.2019e-06	-	XP_016436109.1	PREDICTED: uncharacterized protein LOC107762272 [Nicotiana tabacum]	-	-	-	-	-	-	-	-
Nta12g25530	2316	7.53	8.68	7.02	17.7	18.81	19.37	1.46426	3.33788e-40	1.27173e-38	DRIP2	XP_009793324.1	PREDICTED: E3 ubiquitin protein ligase DRIP2-like isoform X1 [Nicotiana sylvestris]	-	-	K16277	DRIP	-	-	KOG2660	Locus-specific chromosome binding proteins
Nta23g18130	600	12.54	19.21	26.71	41.38	25.54	40.04	1.08754	5.93855e-05	0.000239898	At3g10130	XP_009794784.1	PREDICTED: heme-binding-like protein At3g10130, chloroplastic [Nicotiana sylvestris]	-	-	-	-	-	-	-	-
Nta18g17760	1397	0.95	0.72	0.23	4.9	4.4	3.49	2.96405	1.09793e-14	1.19586e-13	RMA1H1	XP_016508590.1	PREDICTED: E3 ubiquitin-protein ligase RMA1H1-like, partial [Nicotiana tabacum]	GO:0061630;GO:0071712;GO:0044390;GO:0006511;GO:0016021;GO:0046872	ubiquitin protein ligase activity;ER-associated misfolded protein catabolic process;ubiquitin-like protein conjugating enzyme binding;ubiquitin-dependent protein catabolic process;integral component of membrane;metal ion binding	K10666	RNF5	Protein processing in endoplasmic reticulum	ko04141	-	-
Nta16g05120	878	0	0	0	0.75	0.25	0.26	4.96051	0.00360111	0.0105276	-	XP_009589966.1	14 kDa proline-rich protein DC2.15-like [Nicotiana tomentosiformis]	-	-	-	-	-	-	-	-
Nta15g26240	1299	0	0.05	0	2.33	7.23	2.23	7.97398	5.28685e-10	3.91543e-09	-	XP_016484343.1	PREDICTED: uncharacterized protein LOC107804906 [Nicotiana tabacum]	GO:0016021	integral component of membrane	-	-	-	-	-	-
Nta17g18820	1072	1.08	0.74	0.46	2.09	2.38	2.33	1.78455	2.50424e-05	0.00010733	WRKY65	XP_009802036.1	PREDICTED: probable WRKY transcription factor 65 isoform X1 [Nicotiana sylvestris]	GO:0005634;GO:0000976;GO:0043565;GO:0003700	nucleus;transcription cis-regulatory region binding;sequence-specific DNA binding;DNA-binding transcription factor activity	-	-	-	-	-	-
Nta09g04710	3067	4.86	4.07	3.87	13.37	11.53	13.73	1.79766	5.97496e-49	3.07485e-47	GINT1	XP_009787061.1	PREDICTED: uncharacterized protein LOC104235082 [Nicotiana sylvestris]	GO:0006486;GO:0016757;GO:0016021	protein glycosylation;glycosyltransferase activity;integral component of membrane	-	-	-	-	KOG2264	Exostosin EXT1L
Nta22g09400	718	95.7	92.81	108.86	236.15	227.06	250.01	1.47547	2.13198e-56	1.37548e-54	-	XP_009608600.1	uncharacterized protein LOC104102567 [Nicotiana tomentosiformis]	-	-	-	-	-	-	-	-
Nta14g06770	1934	0.09	0	0.03	7.25	10.4	11.12	8.03538	5.07484e-27	1.11227e-25	FAR3	XP_016463899.1	PREDICTED: fatty acyl-CoA reductase 3-like [Nicotiana tabacum]	GO:0102965;GO:0035336;GO:0043231;GO:0080019;GO:0010345;GO:0006629	alcohol-forming fatty acyl-CoA reductase activity;long-chain fatty-acyl-CoA metabolic process;intracellular membrane-bounded organelle;fatty-acyl-CoA reductase (alcohol-forming) activity;suberin biosynthetic process;lipid metabolic process	K13356	FAR	Peroxisome;Cutin, suberine and wax biosynthesis	ko04146,ko00073	KOG1221	Acyl-CoA reductase
Nta04g03530	1401	0.05	0	0	0.77	0.5	0.28	5.18289	0.00022251	0.000819338	LBD11	XP_009610820.1	LOB domain-containing protein 1-like [Nicotiana tomentosiformis]	-	-	-	-	-	-	-	-
novel.1460	721	0	0	0.66	1.61	3.93	1.77	3.82971	8.74642e-05	0.000344665	-	-	-	-	-	-	-	-	-	-	-
Nta16g14710	546	0.91	1.19	0.38	3.21	3.53	3.58	2.27557	0.000252932	0.000922694	MWL1	XP_009626280.1	protein MODIFYING WALL LIGNIN-1 [Nicotiana tomentosiformis]	GO:0016021	integral component of membrane	-	-	-	-	-	-
Nta14g17840	1697	0	0	0	0.36	1.23	0.15	6.65638	9.00648e-06	4.11599e-05	-	XP_016442869.1	PREDICTED: blue copper protein-like [Nicotiana tabacum]	GO:0009055;GO:0046658	electron transfer activity;anchored component of plasma membrane	-	-	-	-	-	-
Nta04g10440	1344	0	0.1	0	0.71	0.1	12.59	7.21054	0.00240124	0.00728482	LAT59	XP_009587689.1	probable pectate lyase P59 [Nicotiana tomentosiformis]	GO:0045490;GO:0030570;GO:0046872	pectin catabolic process;pectate lyase activity;metal ion binding	K01728	pel	Pentose and glucuronate interconversions	ko00040	-	-
Nta16g10030	1852	0	0	0	0.13	0.16	0.27	5.13303	0.00128707	0.00412048	ZOG1	XP_009586605.1	zeatin O-xylosyltransferase-like [Nicotiana tomentosiformis]	GO:0008194	UDP-glycosyltransferase activity	K13495	CISZOG	Zeatin biosynthesis	ko00908	-	-
Nta19g04800	1109	0.79	0.96	0.44	2.37	1.54	1.91	1.61847	0.00030461	0.00109364	-	XP_016512957.1	PREDICTED: uncharacterized protein LOC107829999 [Nicotiana tabacum]	-	-	-	-	-	-	-	-
Nta11g01710	703	97.07	89.28	73.81	177.39	228.5	166.23	1.35498	1.41567e-16	1.75392e-15	PSAH1	XP_009777894.1	PREDICTED: photosystem I reaction center subunit VI-1, chloroplastic [Nicotiana sylvestris]	GO:0015979;GO:0016021;GO:0009538;GO:0009535	photosynthesis;integral component of membrane;photosystem I reaction center;chloroplast thylakoid membrane	K02695	psaH	Photosynthesis	ko00195	-	-
Nta13g11150	1443	0.26	0.32	0.09	1.18	0.57	0.59	2.01696	0.00272498	0.00817938	PCMP-E54	XP_009804040.1	PREDICTED: pentatricopeptide repeat-containing protein At1g26900, mitochondrial [Nicotiana sylvestris]	-	-	-	-	-	-	-	-
novel.31968	11929	1.27	1.31	0.94	1.87	1.98	2.76	1.11031	2.85314e-10	2.16085e-09	-	XP_019252247.1	PREDICTED: uncharacterized protein LOC109231140 [Nicotiana attenuata]	-	-	-	-	-	-	-	-
Nta09g14720	2075	5.63	5.16	5.21	9.3	9.77	12.14	1.16787	4.9708e-18	6.72958e-17	PROT1	XP_009800632.1	PREDICTED: proline transporter 3-like [Nicotiana sylvestris]	GO:0016021;GO:0006865;GO:0005886	integral component of membrane;amino acid transport;plasma membrane	-	-	-	-	-	-
Nta08g18680	990	17.32	15.13	17.35	137.1	135.32	139.4	3.258	4.88548e-235	6.35401e-232	MYB44	NP_001311792.1	transcription factor MYB44-like [Nicotiana tabacum]	GO:0000978;GO:0005634;GO:0006355;GO:0000981	RNA polymerase II cis-regulatory region sequence-specific DNA binding;nucleus;regulation of transcription, DNA-templated;DNA-binding transcription factor activity, RNA polymerase II-specific	K09422	MYBP	-	-	-	-
novel.19304	540	42.26	28.67	34.63	186.06	185.93	118.15	2.45219	2.31738e-26	4.92807e-25	-	XP_009757034.1	PREDICTED: metallothionein-like protein type 3 [Nicotiana sylvestris]	GO:0006878;GO:0005507;GO:0008270	cellular copper ion homeostasis;copper ion binding;zinc ion binding	-	-	-	-	-	-
Nta07g22440	4495	5.79	5.29	6.26	10.51	9.77	11.52	1.07824	4.24196e-26	8.89848e-25	-	XP_016491469.1	PREDICTED: uncharacterized protein LOC107811114 [Nicotiana tabacum]	GO:0016787;GO:0016021	hydrolase activity;integral component of membrane	-	-	-	-	-	-
Nta14g15320	2890	34.75	39.72	48.48	118.26	123.14	122.74	1.77177	3.06416e-40	1.16978e-38	CPR	XP_009607226.1	NADPH--cytochrome P450 reductase [Nicotiana tomentosiformis]	GO:0050660;GO:0010181;GO:0016709;GO:0003958;GO:0016021;GO:0005829;GO:0016491;GO:0005789;GO:0050661	flavin adenine dinucleotide binding;FMN binding;oxidoreductase activity, acting on paired donors, with incorporation or reduction of molecular oxygen, NAD(P)H as one donor, and incorporation of one atom of oxygen;NADPH-hemoprotein reductase activity;integral component of membrane;cytosol;oxidoreductase activity;endoplasmic reticulum membrane;NADP binding	K00327	POR	-	-	KOG1158	NADP/FAD dependent oxidoreductase
novel.27841	574	7.96	6.49	5.77	18.72	20.78	23.06	1.84144	1.80239e-16	2.2191e-15	-	-	-	-	-	-	-	-	-	-	-
Nta16g00200	1850	0.07	0.17	0.24	27.41	20.54	24.63	7.48888	3.66314e-74	3.86765e-72	At1g64710	XP_016464463.1	PREDICTED: alcohol dehydrogenase-like 4 [Nicotiana tabacum]	GO:0004024;GO:0051903;GO:0008270;GO:0005829;GO:0016491;GO:0046294	alcohol dehydrogenase activity, zinc-dependent;S-(hydroxymethyl)glutathione dehydrogenase activity;zinc ion binding;cytosol;oxidoreductase activity;formaldehyde catabolic process	K00001	E1.1.1.1,adh	Tyrosine metabolism;Glycolysis / Gluconeogenesis;Pyruvate metabolism;Fatty acid degradation	ko00350,ko00010,ko00620,ko00071	KOG0022	Alcohol dehydrogenase, class III
Nta08g01840	2087	0	0.06	0	0.06	0.03	1.4	4.81304	0.00342235	0.010055	RABGAP22	XP_016470744.1	PREDICTED: TBC1 domain family member 15-like [Nicotiana tabacum]	GO:0005096;GO:0090630;GO:0006886	GTPase activator activity;activation of GTPase activity;intracellular protein transport	-	-	-	-	-	-
Nta17g24190	540	0.74	0.41	1.57	2.55	2.66	3.87	1.93848	0.00343193	0.010078	ARG7	XP_009764068.1	PREDICTED: uncharacterized protein LOC104215845 isoform X1 [Nicotiana sylvestris]	GO:0009733	response to auxin	K14488	SAUR	Plant hormone signal transduction	ko04075	-	-
Nta21g08810	1110	264.21	282.61	248.71	1619.7	1631.68	1611.27	2.82277	8.4551e-209	7.44387e-206	-	XP_016504883.1	PREDICTED: polygalacturonase-like [Nicotiana tabacum]	GO:0005618;GO:0005975;GO:0004650	cell wall;carbohydrate metabolic process;polygalacturonase activity	K01184	E3.2.1.15	Pentose and glucuronate interconversions	ko00040	-	-
Nta01g05950	1407	0	0	0	0.31	0.45	0.56	5.90685	3.20998e-05	0.000135418	GT4	XP_016433703.1	PREDICTED: putative UDP-rhamnose:rhamnosyltransferase 1 [Nicotiana tabacum]	GO:0008194	UDP-glycosyltransferase activity	-	-	-	-	-	-
Nta19g11040	2645	0.06	0.11	0.02	0.06	0.2	0.94	2.75248	0.00618907	0.0171439	PUB15	XP_016481477.1	PREDICTED: U-box domain-containing protein 15-like [Nicotiana tabacum]	GO:0004842;GO:0005634;GO:0007166;GO:0005737	ubiquitin-protein transferase activity;nucleus;cell surface receptor signaling pathway;cytoplasm	-	-	-	-	-	-
Nta23g16890	1131	3.75	3.45	3.66	6.38	9.42	6.6	1.26251	1.19629e-07	6.91716e-07	-	XP_016481684.1	PREDICTED: uncharacterized protein LOC107802661 [Nicotiana tabacum]	-	-	-	-	-	-	-	-
Nta22g13210	622	0	1.09	0.3	2.12	1.17	3.1	2.42279	0.00670182	0.0184127	-	KAF3655393.1	hypothetical protein FXO38_14702 [Capsicum annuum]	-	-	-	-	-	-	-	-
Nta14g07870	2128	0.19	0.17	0.06	0.33	0.75	0.54	2.15191	0.000938657	0.00308994	At5g22090	XP_016464771.1	PREDICTED: protein FAF-like, chloroplastic [Nicotiana tabacum]	-	-	-	-	-	-	-	-
Nta04g11520	1785	6.85	5.98	6.04	11.31	11.61	9.98	1.01293	1.62534e-12	1.49105e-11	At1g01350	XP_009609000.1	zinc finger CCCH domain-containing protein 1-like [Nicotiana tomentosiformis]	GO:0003677;GO:0034247;GO:0005684;GO:0046872	DNA binding;snoRNA splicing;U2-type spliceosomal complex;metal ion binding	K13127	RNF113A,CWC24	-	-	KOG1813	Predicted E3 ubiquitin ligase
Nta21g12780	1008	105.34	96.6	94.82	211.54	220.68	188.87	1.28057	2.20437e-29	5.40246e-28	petC1	P30361.2	RecName: Full=Cytochrome b6-f complex iron-sulfur subunit 1, chloroplastic; AltName: Full=Plastohydroquinone:plastocyanin oxidoreductase iron-sulfur protein 1; AltName: Full=Rieske iron-sulfur protein 1; Short=ISP 1; Short=RISP 1; Flags: Precursor [Nicotiana tabacum]	GO:0005886;GO:0009496;GO:0009535;GO:0046872;GO:0051537;GO:0045158;GO:0016021;GO:0016491	plasma membrane;plastoquinol--plastocyanin reductase activity;chloroplast thylakoid membrane;metal ion binding;2 iron, 2 sulfur cluster binding;electron transporter, transferring electrons within cytochrome b6/f complex of photosystem II activity;integral component of membrane;oxidoreductase activity	K02636	petC	Photosynthesis	ko00195	KOG1671	Ubiquinol cytochrome c reductase, subunit RIP1
Nta12g00210	765	0	0.11	0	1.02	0.21	19.29	7.61508	0.00100199	0.00327882	-	XP_009592738.1	uncharacterized protein LOC104089519 [Nicotiana tomentosiformis]	-	-	-	-	-	-	-	-
Nta12g09740	798	18.56	15.08	23.18	41.64	36.42	44.07	1.31382	1.31601e-15	1.52914e-14	BC10	XP_009625225.1	glycosyltransferase BC10-like [Nicotiana tomentosiformis]	GO:0016021;GO:0016757;GO:0016020	integral component of membrane;glycosyltransferase activity;membrane	-	-	-	-	-	-
novel.15804	685	1.59	0.79	0.51	1.33	4.09	2.74	1.7083	0.00697404	0.0190807	-	-	-	-	-	-	-	-	-	-	-
Nta09g06100	2353	2.8	2.7	2.33	4.05	5.37	4.42	1.02997	1.68028e-08	1.07054e-07	BC10	XP_009803329.1	PREDICTED: uncharacterized protein LOC104248723 [Nicotiana sylvestris]	GO:0016757;GO:0016020;GO:0016021	glycosyltransferase activity;membrane;integral component of membrane	-	-	-	-	-	-
Nta23g04620	1202	1.37	1.15	1.25	10.94	10.53	10.64	3.29915	1.08736e-45	5.04254e-44	At2g39020	XP_009796793.1	PREDICTED: probable acetyltransferase NATA1-like [Nicotiana sylvestris]	GO:0008080	N-acetyltransferase activity	K22883	NATA1	-	-	KOG3216	Diamine acetyltransferase
novel.31372	1134	0.71	1.06	0.49	3.01	2.39	4.94	2.3931	1.23628e-08	7.98776e-08	-	XP_009794438.1	PREDICTED: uncharacterized protein LOC104241216 [Nicotiana sylvestris]	GO:0008610;GO:0005524;GO:0042626;GO:0005506;GO:0016491;GO:0016021	lipid biosynthetic process;ATP binding;ATPase-coupled transmembrane transporter activity;iron ion binding;oxidoreductase activity;integral component of membrane	-	-	-	-	-	-
Nta04g03440	1356	0.34	0.56	0.46	0.89	1.04	1.76	1.63903	0.00124705	0.00400582	-	AQY61297.1	Pol [Coffea canephora]	GO:0015074;GO:0003676;GO:0008270	DNA integration;nucleic acid binding;zinc ion binding	-	-	-	-	-	-
Nta03g00950	718	0	0	0.36	1.23	0.92	0.6	3.1929	0.00975298	0.0257283	-	XP_009764023.1	PREDICTED: uncharacterized protein LOC104215819 [Nicotiana sylvestris]	-	-	-	-	-	-	-	-
Nta10g01060	1426	10.64	10.45	8.42	22.12	28.89	22.91	1.53691	1.87186e-21	3.104e-20	NUDT17	XP_009785973.1	PREDICTED: nudix hydrolase 17, mitochondrial-like [Nicotiana sylvestris]	GO:0005737;GO:0005634;GO:0016787	cytoplasm;nucleus;hydrolase activity	K07766	E3.6.1.52	-	-	KOG2839	Diadenosine and diphosphoinositol polyphosphate phosphohydrolase
Nta03g08680	752	0.44	0.45	1.04	16.73	13.81	17.11	4.81351	1.51628e-34	4.68525e-33	AGL29	XP_009791303.1;XP_019261581.1	PREDICTED: MADS-box transcription factor 15-like [Nicotiana sylvestris];PREDICTED: agamous-like MADS-box protein AGL29 [Nicotiana attenuata]	GO:0046983;GO:0003677;GO:0005634;GO:0045944;GO:0000981;GO:0000977;GO:0006357;GO:0000978	protein dimerization activity;DNA binding;nucleus;positive regulation of transcription by RNA polymerase II;DNA-binding transcription factor activity, RNA polymerase II-specific;RNA polymerase II transcription regulatory region sequence-specific DNA binding;regulation of transcription by RNA polymerase II;RNA polymerase II cis-regulatory region sequence-specific DNA binding	K12412	MCM1	-	-	-	-
Nta23g06020	2552	14.4	14.95	12.63	56.64	59.64	62.18	2.29502	1.22583e-133	4.07846e-131	HCF173	XP_009773624.1	PREDICTED: uncharacterized protein LOC104223818 [Nicotiana sylvestris]	-	-	-	-	-	-	-	-
Nta00g05810	1969	0	0.19	0	3.9	0.46	74.23	8.83542	0.000492699	0.0017024	-	NP_001312092.1	L-ascorbate oxidase homolog precursor [Nicotiana tabacum]	GO:0016491;GO:0005507	oxidoreductase activity;copper ion binding	K00423	E1.10.3.3	Ascorbate and aldarate metabolism	ko00053	-	-
Nta20g08060	1176	15.63	17.34	15.77	52.21	46.88	37.66	1.70582	1.51512e-26	3.251e-25	At3g08860	XP_016482571.1	PREDICTED: alanine--glyoxylate aminotransferase 2 homolog 3, mitochondrial-like [Nicotiana tabacum]	GO:0008483;GO:0030170	transaminase activity;pyridoxal phosphate binding	K00827	AGXT2	Alanine, aspartate and glutamate metabolism;Cysteine and methionine metabolism;Glycine, serine and threonine metabolism;Valine, leucine and isoleucine degradation	ko00250,ko00270,ko00260,ko00280	KOG1404	Alanine-glyoxylate aminotransferase AGT2
Nta05g00130	1565	1.1	0.99	1.02	2.02	1.44	1.97	1.00332	0.00150413	0.00475213	-	XP_016483050.1	PREDICTED: uncharacterized protein LOC107803789 [Nicotiana tabacum]	GO:0008080;GO:0005737	N-acetyltransferase activity;cytoplasm	-	-	-	-	-	-
novel.2177	679	28.77	33.13	28.92	57.86	51.23	60.46	1.11754	4.37317e-20	6.71116e-19	-	XP_009781212.1	PREDICTED: uncharacterized protein LOC104230171 [Nicotiana sylvestris]	-	-	-	-	-	-	-	-
Nta05g16900	528	0.19	0.43	0	20.34	10.92	8.9	6.2633	2.12327e-11	1.78005e-10	-	XP_016488471.1	PREDICTED: uncharacterized protein LOC107808455 [Nicotiana tabacum]	-	-	-	-	-	-	-	-
Nta02g26860	2609	0	0.02	0	0.35	0	4.49	7.79438	0.0127067	0.0325849	PME28	XP_016456122.1	PREDICTED: pectinesterase-like [Nicotiana tabacum]	GO:0045490;GO:0042545;GO:0046910;GO:0030599;GO:0045330;GO:0004857;GO:0016021;GO:0005576	pectin catabolic process;cell wall modification;pectinesterase inhibitor activity;pectinesterase activity;aspartyl esterase activity;enzyme inhibitor activity;integral component of membrane;extracellular region	K01051	E3.1.1.11	Pentose and glucuronate interconversions	ko00040	-	-
Nta05g29960	3655	45.48	43.36	43.19	67.2	99.77	79.01	1.10694	2.08077e-13	2.04947e-12	AVP1	XP_009765177.1	PREDICTED: pyrophosphate-energized vacuolar membrane proton pump-like [Nicotiana sylvestris]	GO:0009678;GO:0004427;GO:0016021	pyrophosphate hydrolysis-driven proton transmembrane transporter activity;inorganic diphosphatase activity;integral component of membrane	K23025	AVP	-	-	-	-
Nta19g20090	970	12.55	10.8	8.52	24.37	23.59	20.56	1.33673	2.41082e-14	2.55674e-13	DDB_G0285389	XP_009795700.1	PREDICTED: protein UXT homolog [Nicotiana sylvestris]	GO:0016592;GO:0006457;GO:0045944;GO:0051082;GO:0000122;GO:0003712;GO:0003714;GO:0016272;GO:0000785	mediator complex;protein folding;positive regulation of transcription by RNA polymerase II;unfolded protein binding;negative regulation of transcription by RNA polymerase II;transcription coregulator activity;transcription corepressor activity;prefoldin complex;chromatin	-	-	-	-	KOG3047	Predicted transcriptional regulator UXT
Nta20g13310	882	1.08	0.76	0.52	2.29	2.65	1.75	1.59624	0.000837691	0.00278287	-	XP_016474711.1;XP_018627976.1	PREDICTED: uncharacterized protein LOC107796454 [Nicotiana tabacum];uncharacterized protein LOC104101253 [Nicotiana tomentosiformis]	-	-	-	-	-	-	-	-
Nta19g15030	2268	6.52	6.63	4.45	12	10.29	13.17	1.23508	1.26988e-13	1.27335e-12	CRTISO	XP_009789453.1	PREDICTED: prolycopene isomerase, chloroplastic [Nicotiana sylvestris]	GO:0016491;GO:0016853	oxidoreductase activity;isomerase activity	-	-	-	-	-	-
Nta19g10610	1606	4.26	4.12	2.69	7.52	6.83	7	1.13451	5.80624e-09	3.88163e-08	HVA22I	XP_009772284.1	PREDICTED: putative HVA22-like protein g [Nicotiana sylvestris]	GO:0016020	membrane	K17338	REEP1_2_3_4	-	-	KOG1726	HVA22/DP1 gene product-related proteins
novel.21741	1059	6.07	6.42	7.58	17.66	13.09	17	1.45958	1.31878e-16	1.63742e-15	-	XP_009790699.1	PREDICTED: uncharacterized protein LOC104238114 [Nicotiana sylvestris]	GO:0050482;GO:0004623;GO:0006644	arachidonic acid secretion;phospholipase A2 activity;phospholipid metabolic process	-	-	-	-	-	-
Nta22g13190	1674	0	0.04	0	0.44	0.04	7.03	7.68936	0.00149691	0.00473164	PME28	XP_009615584.1	pectinesterase-like [Nicotiana tomentosiformis]	GO:0045490;GO:0004857;GO:0045330;GO:0030599;GO:0046910;GO:0042545;GO:0005576	pectin catabolic process;enzyme inhibitor activity;aspartyl esterase activity;pectinesterase activity;pectinesterase inhibitor activity;cell wall modification;extracellular region	K01051	E3.1.1.11	Pentose and glucuronate interconversions	ko00040	-	-
Nta09g10310	1371	0	0	0	0.05	0.05	0.92	5.41224	0.00465704	0.0132617	WRKY46	XP_009794073.1	PREDICTED: probable WRKY transcription factor 4 [Nicotiana sylvestris]	GO:0043565;GO:0003700;GO:0005634	sequence-specific DNA binding;DNA-binding transcription factor activity;nucleus	K18835	WRKY2	Plant-pathogen interaction	ko04626	-	-
Nta07g18880	1305	5.96	4.41	2.2	10.91	21.18	9.26	1.9422	0.000420742	0.0014728	AED3	XP_009770124.1	PREDICTED: protein ASPARTIC PROTEASE IN GUARD CELL 2 [Nicotiana sylvestris]	GO:0043067;GO:0004190	regulation of programmed cell death;aspartic-type endopeptidase activity	-	-	-	-	-	-
Nta11g27500	2829	10.73	9.98	7.62	17.28	20.51	24.96	1.35084	7.29651e-18	9.77563e-17	-	XP_009785125.1	PREDICTED: uncharacterized protein LOC104233425 [Nicotiana sylvestris]	GO:0003677;GO:0006313;GO:0004803;GO:0008270	DNA binding;transposition, DNA-mediated;transposase activity;zinc ion binding	-	-	-	-	-	-
Nta17g09120	1288	1.07	1.53	1.74	3.17	1.76	2.88	1.05931	0.0025397	0.00767071	At3g08620	XP_009772457.1	PREDICTED: KH domain-containing protein At3g08620-like isoform X1 [Nicotiana sylvestris]	GO:0043047;GO:0006289;GO:0051321;GO:0000724;GO:0006268;GO:0003684;GO:0003723;GO:0005634;GO:0003677;GO:0005662;GO:0003729;GO:0048024;GO:0007004	single-stranded telomeric DNA binding;nucleotide-excision repair;meiotic cell cycle;double-strand break repair via homologous recombination;DNA unwinding involved in DNA replication;damaged DNA binding;RNA binding;nucleus;DNA binding;DNA replication factor A complex;mRNA binding;regulation of mRNA splicing, via spliceosome;telomere maintenance via telomerase	K14945	QKI	-	-	KOG1588	RNA-binding protein Sam68 and related KH domain proteins
Nta22g12530	1246	2.3	2.09	2.44	4.03	4.29	3.71	1.0276	2.7541e-05	0.000117249	-	XP_009594436.1	uncharacterized protein LOC104090934 [Nicotiana tomentosiformis]	GO:0031146	SCF-dependent proteasomal ubiquitin-dependent protein catabolic process	-	-	-	-	-	-
Nta02g25140	1393	1	1.34	1.55	12.75	7.5	10.9	3.20838	1.09384e-32	3.10649e-31	CXE1	XP_016442088.1	PREDICTED: carboxylesterase 1-like [Nicotiana tabacum]	GO:0016787	hydrolase activity	-	-	-	-	-	-
Nta10g04440	1215	0.29	0.21	0.35	0.66	0.61	0.75	1.5571	0.0192436	0.0469108	-	OIT21756.1	hypothetical protein A4A49_52839 [Nicotiana attenuata]	-	-	-	-	-	-	-	-
Nta10g17890	1083	0	0.13	0	0.44	0.06	7.75	6.10584	0.0103405	0.0271121	aifB	XP_009588729.1	apoptosis-inducing factor homolog B-like [Nicotiana tomentosiformis]	GO:0016491;GO:0050660;GO:0004174;GO:0005737	oxidoreductase activity;flavin adenine dinucleotide binding;electron-transferring-flavoprotein dehydrogenase activity;cytoplasm	K22745	AIFM2	-	-	-	-
novel.27882	899	1.37	0.6	0.76	4.27	4.18	4.69	2.46784	1.94468e-10	1.49418e-09	ATL33	XP_009788706.1	PREDICTED: RING-H2 finger protein ATL33-like [Nicotiana sylvestris]	GO:0016021;GO:0016567	integral component of membrane;protein ubiquitination	-	-	-	-	-	-
Nta03g27340	1224	3.21	3.5	4.55	7.01	6.83	8.05	1.16636	6.27581e-09	4.18383e-08	RMA1H1	XP_009779117.1	PREDICTED: E3 ubiquitin-protein ligase RMA1H1-like [Nicotiana sylvestris]	GO:0044390;GO:0071712;GO:0006511;GO:0061630;GO:0046872;GO:0016021	ubiquitin-like protein conjugating enzyme binding;ER-associated misfolded protein catabolic process;ubiquitin-dependent protein catabolic process;ubiquitin protein ligase activity;metal ion binding;integral component of membrane	K10666	RNF5	Protein processing in endoplasmic reticulum	ko04141	-	-
Nta13g06450	2122	4.06	4.08	3.45	12.34	11.04	11.53	1.79832	3.41053e-40	1.29682e-38	CCL7	XP_016476896.1	PREDICTED: 4-coumarate--CoA ligase-like 7 [Nicotiana tabacum]	GO:0016405;GO:0016021;GO:0016207;GO:0009698	CoA-ligase activity;integral component of membrane;4-coumarate-CoA ligase activity;phenylpropanoid metabolic process	K01904	4CL	Phenylpropanoid biosynthesis;Ubiquinone and other terpenoid-quinone biosynthesis	ko00940,ko00130	-	-
Nta05g25820	558	1.05	2.09	2.03	23.82	26.55	26.29	4.12052	1.27173e-35	4.08855e-34	-	XP_009795139.1	PREDICTED: uncharacterized protein LOC104241880 [Nicotiana sylvestris]	-	-	-	-	-	-	-	-
Nta17g04340	738	0	0	0	0.86	0.55	0.35	5.05662	0.00204416	0.00628246	Os11g0706600	XP_016468696.1	PREDICTED: thaumatin-like protein [Nicotiana tabacum]	GO:0006952;GO:0005576;GO:0016021	defense response;extracellular region;integral component of membrane	-	-	-	-	-	-
Nta14g16150	2514	0.02	0.14	0.09	0.76	0.39	4.43	4.57698	0.000148686	0.000563566	PRK1	XP_009610719.1	pollen receptor-like kinase 1 [Nicotiana tomentosiformis]	GO:0004672;GO:0016021;GO:0005524	protein kinase activity;integral component of membrane;ATP binding	-	-	-	-	-	-
Nta07g25980	1651	0.07	0.16	0.04	1.89	0.79	2.11	4.36532	7.99464e-10	5.82137e-09	At5g42250	XP_009762562.1	PREDICTED: alcohol dehydrogenase-like 7 [Nicotiana sylvestris]	GO:0051903;GO:0004024;GO:0046294;GO:0008270;GO:0005829;GO:0016491	S-(hydroxymethyl)glutathione dehydrogenase activity;alcohol dehydrogenase activity, zinc-dependent;formaldehyde catabolic process;zinc ion binding;cytosol;oxidoreductase activity	K00121	frmA,ADH5,adhC	Tyrosine metabolism;Glycolysis / Gluconeogenesis;Pyruvate metabolism;Fatty acid degradation	ko00350,ko00010,ko00620,ko00071	KOG0022	Alcohol dehydrogenase, class III
novel.22890	726	3.22	3.33	3.6	14.21	21.35	14.11	2.51063	9.63306e-20	1.45031e-18	-	-	-	-	-	-	-	-	-	-	-
Nta06g27620	1142	14.38	11.85	14.56	77.65	64.76	64.63	2.55579	2.50431e-76	2.78275e-74	IAA17	XP_016505098.1	PREDICTED: auxin-responsive protein IAA17-like [Nicotiana tabacum]	GO:0005634;GO:0006355;GO:0009734	nucleus;regulation of transcription, DNA-templated;auxin-activated signaling pathway	K14484	IAA	Plant hormone signal transduction	ko04075	-	-
novel.30855	528	0.58	1.92	0.82	1.9	2.78	4.7	1.70311	0.011985	0.0309375	-	-	-	-	-	-	-	-	-	-	-
novel.33365	650	6.22	6.15	2.23	14.24	19.26	13.56	1.98737	1.6269e-08	1.03768e-07	-	-	-	-	-	-	-	-	-	-	-
Nta17g22390	2608	3.06	2.57	3.73	7.25	6.29	7.31	1.37804	6.74792e-19	9.69025e-18	PAT1	XP_009784447.1	PREDICTED: scarecrow-like transcription factor PAT1 [Nicotiana sylvestris]	GO:0006355;GO:0005634;GO:0043565;GO:0003700	regulation of transcription, DNA-templated;nucleus;sequence-specific DNA binding;DNA-binding transcription factor activity	-	-	-	-	-	-
Nta15g09050	2989	22.04	12.58	15.45	32.01	35.26	28.82	1.15358	7.11015e-10	5.20846e-09	EBF1	XP_016442775.1	PREDICTED: EIN3-binding F-box protein 1-like [Nicotiana tabacum]	GO:0019005;GO:0031146	SCF ubiquitin ligase complex;SCF-dependent proteasomal ubiquitin-dependent protein catabolic process	K14515	EBF1_2	MAPK signaling pathway - plant;Plant hormone signal transduction	ko04016,ko04075	-	-
novel.9216	4731	1.91	1.09	0.81	4.35	7.05	4.55	2.08936	8.15053e-13	7.65631e-12	-	OIT31334.1	hypothetical protein A4A49_32762 [Nicotiana attenuata]	-	-	-	-	-	-	-	-
Nta23g00220	3141	0.2	0.19	0.17	2.4	2.65	2.34	3.96153	2.9949e-34	9.15523e-33	fray2	XP_009776454.1	PREDICTED: serine/threonine-protein kinase BLUS1-like isoform X1 [Nicotiana sylvestris]	GO:0005524;GO:0004672	ATP binding;protein kinase activity	-	-	-	-	KOG0582	Ste20-like serine/threonine protein kinase
Nta06g29300	573	11.97	11.93	10.52	25.8	16.78	21.87	1.12692	7.43833e-07	3.89198e-06	TIM23-2	XP_009616035.1	mitochondrial import inner membrane translocase subunit TIM23-2 [Nicotiana tomentosiformis]	GO:0008320;GO:0031305;GO:0030150;GO:0005744	protein transmembrane transporter activity;integral component of mitochondrial inner membrane;protein import into mitochondrial matrix;TIM23 mitochondrial import inner membrane translocase complex	K17794	TIM23	-	-	KOG3324	Mitochondrial import inner membrane translocase, subunit TIM23
novel.7507	530	1.74	2.54	2.25	3.97	4.14	3.81	1.09957	0.0201904	0.0489396	HSP15.4	XP_016466360.1	PREDICTED: 15.4 kDa class V heat shock protein-like [Nicotiana tabacum]	GO:0051082;GO:0043621;GO:0005737;GO:0051259;GO:0042542;GO:0006457;GO:0009408;GO:0009651	unfolded protein binding;protein self-association;cytoplasm;protein complex oligomerization;response to hydrogen peroxide;protein folding;response to heat;response to salt stress	K13993	HSP20	Protein processing in endoplasmic reticulum	ko04141	-	-
novel.26127	615	1.32	1.27	0.92	37.7	39.79	24.02	5.08712	1.04126e-38	3.7618e-37	-	OIT03348.1	hypothetical protein A4A49_03143 [Nicotiana attenuata]	-	-	-	-	-	-	-	-
Nta12g01670	876	0	0	0	1.98	1.9	1.59	7.09848	3.12061e-08	1.92955e-07	SAG13	XP_016472707.1	PREDICTED: senescence-associated protein 13 [Nicotiana tabacum]	GO:0016491	oxidoreductase activity	K08081	TR1	Tropane, piperidine and pyridine alkaloid biosynthesis	ko00960	-	-
novel.5004	727	0.33	0.59	0.23	2.2	1.13	2.96	2.64328	0.000204095	0.000755519	-	-	-	-	-	-	-	-	-	-	-
Nta02g06790	2310	2.41	3.1	2.91	8.32	7.29	7.58	1.54846	2.92168e-26	6.18557e-25	-	XP_016483264.1;XP_016483266.1	PREDICTED: uncharacterized protein LOC107803978 isoform X1 [Nicotiana tabacum];PREDICTED: uncharacterized protein LOC107803978 isoform X2 [Nicotiana tabacum]	GO:0043240;GO:0006974;GO:0036297	Fanconi anaemia nuclear complex;cellular response to DNA damage stimulus;interstrand cross-link repair	-	-	-	-	-	-
Nta19g08980	1936	0.61	0.77	1.4	5.77	5.44	6.27	2.85716	7.61907e-29	1.82215e-27	AAP6	XP_016494969.1	PREDICTED: amino acid permease 6-like [Nicotiana tabacum]	GO:0005886;GO:0016021;GO:0006865	plasma membrane;integral component of membrane;amino acid transport	K24917	AAP	-	-	-	-
Nta10g09600	2986	0.9	0.97	0.89	2.24	3.43	2.43	1.76184	6.4846e-13	6.14689e-12	PLP6	XP_009605268.1	patatin-like protein 6 [Nicotiana tomentosiformis]	GO:0045735;GO:0016042;GO:0016787;GO:0005773	nutrient reservoir activity;lipid catabolic process;hydrolase activity;vacuole	-	-	-	-	-	-
Nta17g09140	939	0.23	0.08	0.16	1.29	1.08	1.52	3.25439	3.37463e-05	0.000141851	-	XP_009796180.1	PREDICTED: uncharacterized protein LOC104242797 [Nicotiana sylvestris]	GO:0016021;GO:0016020	integral component of membrane;membrane	-	-	-	-	-	-
Nta16g14970	1062	0.39	0.34	0.2	1.09	1.04	0.47	1.71835	0.0143232	0.0361913	AOX1	NP_001311725.1	ubiquinol oxidase 1, mitochondrial [Nicotiana tabacum]	GO:0046872;GO:0102721;GO:0005739;GO:0016021;GO:0010230;GO:0009916;GO:0005743;GO:0070469	metal ion binding;ubiquinol:oxygen oxidoreductase activity;mitochondrion;integral component of membrane;alternative respiration;alternative oxidase activity;mitochondrial inner membrane;respirasome	K17893	AOX1,AOX2	-	-	-	-
Nta18g11170	3801	3.03	3.02	3.18	16.17	15.42	15.19	2.55015	2.35795e-125	6.91981e-123	ABCG26	KAF3453273.1	hypothetical protein FNV43_RR03713 [Rhamnella rubrinervis]	GO:0016021;GO:0042626;GO:0005524	integral component of membrane;ATPase-coupled transmembrane transporter activity;ATP binding	-	-	-	-	KOG0061	Transporter, ABC superfamily (Breast cancer resistance protein)
Nta01g12300	1089	0.31	0.33	0.9	4.91	10.99	6.78	4.09198	9.42117e-19	1.33953e-17	SDE3	XP_027163224.1	probable RNA helicase SDE3 [Coffea eugenioides]	GO:0004386;GO:0016787	helicase activity;hydrolase activity	K18422	MOV10	-	-	-	-
Nta10g22930	1266	2.54	2.33	2.04	16.39	27.12	24.37	3.63872	1.36609e-54	8.29892e-53	PP2A13	XP_016438479.1	PREDICTED: F-box protein PP2-A13-like [Nicotiana tabacum]	-	-	-	-	-	-	-	-
novel.5550	640	2.73	1.62	2.73	52.71	38.65	48.22	4.51251	3.03023e-65	2.5315e-63	-	XP_016449144.1	PREDICTED: uncharacterized protein LOC107774178 [Nicotiana tabacum]	GO:0003676;GO:0004523	nucleic acid binding;RNA-DNA hybrid ribonuclease activity	-	-	-	-	-	-
Nta21g03440	1949	0.12	0.03	0.03	0.16	0.48	0.83	3.13525	0.000861949	0.00285881	CNL	XP_016445222.1	PREDICTED: butyrate--CoA ligase AAE11, peroxisomal-like [Nicotiana tabacum]	GO:0016207;GO:0009698	4-coumarate-CoA ligase activity;phenylpropanoid metabolic process	K23618	AAE11_12	-	-	-	-
novel.21226	986	0.36	0.83	1.18	6.03	5.05	5.83	3.05295	3.30524e-16	4.00308e-15	-	XP_016451638.1	PREDICTED: uncharacterized protein LOC107776276 [Nicotiana tabacum]	GO:0016021;GO:0005634;GO:0046983	integral component of membrane;nucleus;protein dimerization activity	K13210	FUBP	-	-	-	-
Nta11g26400	1319	0.19	1.02	0.81	3.7	1.13	2.79	2.11772	0.000209493	0.000774347	RMA1H1	XP_016490686.1	PREDICTED: E3 ubiquitin-protein ligase RMA1H1-like [Nicotiana tabacum]	GO:0046872;GO:0061630;GO:0006511;GO:0071712;GO:0044390	metal ion binding;ubiquitin protein ligase activity;ubiquitin-dependent protein catabolic process;ER-associated misfolded protein catabolic process;ubiquitin-like protein conjugating enzyme binding	K10666	RNF5	Protein processing in endoplasmic reticulum	ko04141	-	-
novel.12065	779	9.47	9.48	10.31	30.68	21.77	18.53	1.50336	4.33466e-11	3.53003e-10	-	-	-	-	-	-	-	-	-	-	-
Nta11g26520	1518	16.45	12.67	5.08	127.68	122.4	94.2	3.55516	5.76667e-13	5.47996e-12	-	XP_009770898.1	PREDICTED: uncharacterized protein LOC104221530 [Nicotiana sylvestris]	-	-	-	-	-	-	-	-
Nta06g27360	2724	0	0	0	0.19	0.19	0.11	5.58074	0.000179928	0.00067289	CES101	XP_016449875.1	PREDICTED: G-type lectin S-receptor-like serine/threonine-protein kinase CES101 isoform X4 [Nicotiana tabacum]	GO:0030246;GO:0005524;GO:0005886;GO:0016021;GO:0004674;GO:0004672;GO:0106311;GO:0106310;GO:0006468	carbohydrate binding;ATP binding;plasma membrane;integral component of membrane;protein serine/threonine kinase activity;protein kinase activity;protein serine/threonine kinase activity;protein serine kinase activity;protein phosphorylation	-	-	-	-	-	-
Nta19g07920	933	0.68	0.81	0.75	1.53	1.21	1.78	1.26719	0.0117987	0.030495	pol	XP_018628898.2	uncharacterized protein LOC108946463, partial [Nicotiana tomentosiformis]	GO:0016021;GO:0003676;GO:0015074;GO:0008324;GO:0004523	integral component of membrane;nucleic acid binding;DNA integration;cation transmembrane transporter activity;RNA-DNA hybrid ribonuclease activity	-	-	-	-	-	-
novel.4461	648	0.56	0.6	0.28	1.88	0.82	2.44	2.07495	0.00739492	0.0201065	-	-	-	-	-	-	-	-	-	-	-
Nta02g06960	2706	0.19	0.18	0.15	0.7	0.83	0.8	2.37851	5.66865e-08	3.41181e-07	FAO2	XP_016502308.1	PREDICTED: long-chain-alcohol oxidase FAO2-like [Nicotiana tabacum]	GO:0046577;GO:0050660;GO:0016021	long-chain-alcohol oxidase activity;flavin adenine dinucleotide binding;integral component of membrane	K17756	FAO3	-	-	-	-
Nta05g28010	1771	0.15	0.36	0.11	1.09	1.59	0.88	2.79333	7.45654e-07	3.90115e-06	CRK10	XP_009804374.1	PREDICTED: cysteine-rich receptor-like protein kinase 10 [Nicotiana sylvestris]	GO:0046777;GO:0005524;GO:0005886;GO:0004674;GO:0004672;GO:0006468	protein autophosphorylation;ATP binding;plasma membrane;protein serine/threonine kinase activity;protein kinase activity;protein phosphorylation	-	-	-	-	-	-
Nta04g08980	1071	0.95	0.81	0.66	1.91	1.74	2.94	1.64055	9.53239e-05	0.000373094	MAPKKK20	XP_009629207.1	mitogen-activated protein kinase kinase kinase 17-like [Nicotiana tomentosiformis]	GO:0005524;GO:0004674	ATP binding;protein serine/threonine kinase activity	-	-	-	-	-	-
Nta08g12470	1009	0.34	0.07	0.14	1.44	2.45	1.45	3.45515	1.05202e-06	5.40857e-06	SWEET1	XP_009610838.1	bidirectional sugar transporter SWEET1-like [Nicotiana tomentosiformis]	GO:0051119;GO:0016021;GO:0008643;GO:0005886	sugar transmembrane transporter activity;integral component of membrane;carbohydrate transport;plasma membrane	K15382	SLC50A,SWEET	-	-	-	-
Nta20g10830	1657	110.28	98.19	87.55	232.48	172.68	239.45	1.32719	4.62033e-22	7.87852e-21	CRD1	XP_009592266.1	magnesium-protoporphyrin IX monomethyl ester [oxidative] cyclase, chloroplastic [Nicotiana tomentosiformis]	GO:0015995;GO:0046872;GO:0015979;GO:0048235;GO:0009535;GO:0048529	chlorophyll biosynthetic process;metal ion binding;photosynthesis;pollen sperm cell differentiation;chloroplast thylakoid membrane;magnesium-protoporphyrin IX monomethyl ester (oxidative) cyclase activity	K04035	E1.14.13.81,acsF,chlE	Porphyrin and chlorophyll metabolism	ko00860	-	-
novel.37903	1808	0	0	0	0.85	1.14	0.57	7.26804	1.88373e-08	1.19351e-07	YLR154W-F	KAB2601387.1	hypothetical protein D8674_002392 [Pyrus ussuriensis x Pyrus communis]	-	-	-	-	-	-	-	-
Nta05g19270	7893	0.14	0.09	0.13	0.27	0.25	0.22	1.25239	0.000677431	0.00228604	At3g47110	XP_009775496.1	PREDICTED: putative receptor-like protein kinase At3g47110 [Nicotiana sylvestris]	GO:0004672;GO:0016021;GO:0005886;GO:0009755;GO:0005524	protein kinase activity;integral component of membrane;plasma membrane;hormone-mediated signaling pathway;ATP binding	-	-	-	-	-	-
novel.25054	713	0.34	0.61	0.36	2.27	1.28	1.59	2.19057	0.00166448	0.00520955	-	GFZ12718.1	alpha/beta-Hydrolases superfamily protein [Actinidia rufa]	GO:0009820;GO:0016787;GO:0006629	alkaloid metabolic process;hydrolase activity;lipid metabolic process	-	-	-	-	-	-
Nta03g18590	2150	0.08	0.14	0.06	0.46	0.22	0.59	2.38507	0.00130486	0.00417348	CYP84A1	XP_009763889.1	PREDICTED: cytochrome P450 84A1-like [Nicotiana sylvestris]	GO:0004497;GO:0009809;GO:0016021;GO:0016705;GO:0005506;GO:0020037	monooxygenase activity;lignin biosynthetic process;integral component of membrane;oxidoreductase activity, acting on paired donors, with incorporation or reduction of molecular oxygen;iron ion binding;heme binding	K09755	CYP84A,F5H	Phenylpropanoid biosynthesis	ko00940	-	-
Nta14g09200	558	10.66	10.47	12.54	23.14	21.74	19.24	1.15624	9.54232e-08	5.5881e-07	I-2	XP_016505416.1	PREDICTED: protein phosphatase inhibitor 2-like [Nicotiana tabacum]	GO:0043666;GO:0004864;GO:0009966	regulation of phosphoprotein phosphatase activity;protein phosphatase inhibitor activity;regulation of signal transduction	K16833	PPP1R2,IPP2	-	-	-	-
Nta08g00250	2637	0.26	0.27	0.11	0.39	0.52	0.56	1.40312	0.00542379	0.0152178	CYP72A225	XP_016485184.1;XP_016485192.1	PREDICTED: cytochrome P450 CYP72A219-like isoform X1 [Nicotiana tabacum];PREDICTED: cytochrome P450 CYP72A219-like isoform X2 [Nicotiana tabacum]	GO:0004497;GO:0016021;GO:0016705;GO:0020037;GO:0005506	monooxygenase activity;integral component of membrane;oxidoreductase activity, acting on paired donors, with incorporation or reduction of molecular oxygen;heme binding;iron ion binding	-	-	-	-	-	-
Nta11g16900	1418	7.18	6.33	8.4	13.8	20.89	11.41	1.30845	4.46247e-08	2.71179e-07	RE1	XP_016516127.1	PREDICTED: PGR5-like protein 1B, chloroplastic isoform X1 [Nicotiana tabacum]	GO:0009535;GO:0009773;GO:0016730;GO:0016021	chloroplast thylakoid membrane;photosynthetic electron transport in photosystem I;oxidoreductase activity, acting on iron-sulfur proteins as donors;integral component of membrane	-	-	-	-	-	-
Nta18g15860	1783	16.61	15.88	22.47	57.49	45.54	76.59	1.90629	3.33521e-25	6.68982e-24	WRKY28	XP_009615724.1	WRKY transcription factor 71-like [Nicotiana tomentosiformis]	GO:0005634;GO:0043565;GO:0003700	nucleus;sequence-specific DNA binding;DNA-binding transcription factor activity	-	-	-	-	-	-
novel.2055	1062	0.84	1.22	1.26	4.05	9.2	5.87	2.76594	6.96658e-13	6.58522e-12	-	XP_009774893.1	PREDICTED: uncharacterized protein LOC104224871 [Nicotiana sylvestris]	GO:0005634;GO:0005737;GO:0043231;GO:0005524;GO:0030246;GO:0004518;GO:0006401;GO:0009451;GO:0003723;GO:0004672;GO:0016021	nucleus;cytoplasm;intracellular membrane-bounded organelle;ATP binding;carbohydrate binding;nuclease activity;RNA catabolic process;RNA modification;RNA binding;protein kinase activity;integral component of membrane	-	-	-	-	-	-
Nta03g08350	838	5.28	4.76	5.97	12.9	14.26	9.66	1.42253	3.13517e-09	2.15849e-08	-	XP_009773912.1	PREDICTED: uncharacterized protein LOC104224054 [Nicotiana sylvestris]	-	-	-	-	-	-	-	-
Nta24g03640	2540	51.37	50.56	47.59	84.36	96.87	96.99	1.05232	2.89148e-31	7.78306e-30	ABS	XP_016485246.1;XP_016485310.1	PREDICTED: cis-abienol synthase, chloroplastic-like isoform X1 [Nicotiana tabacum];PREDICTED: cis-abienol synthase, chloroplastic-like isoform X2 [Nicotiana tabacum]	GO:1902242;GO:0000287;GO:0016838;GO:0009507;GO:0010333;GO:0016021;GO:1902246;GO:0016102;GO:0009686	copal-8-ol diphosphate(3-) catabolic process;magnesium ion binding;carbon-oxygen lyase activity, acting on phosphates;chloroplast;terpene synthase activity;integral component of membrane;cis-abienol biosynthetic process;diterpenoid biosynthetic process;gibberellin biosynthetic process	K20517	ABS	Diterpenoid biosynthesis	ko00904	-	-
novel.35726	736	2.18	3.14	3.53	12.4	11.94	12.99	2.29404	2.83086e-19	4.15595e-18	-	XP_009787155.1	PREDICTED: protein SSUH2 homolog [Nicotiana sylvestris]	-	-	-	-	-	-	-	-
Nta01g00880	1971	11.51	11.56	14.42	94.11	111.27	75.61	3.12013	1.54499e-71	1.52437e-69	PIP2-7	NP_001312414.1	aquaporin PIP2-7 [Nicotiana tabacum]	GO:0005773;GO:0016021;GO:0009506;GO:0015267;GO:0005886;GO:0015250	vacuole;integral component of membrane;plasmodesma;channel activity;plasma membrane;water channel activity	K09872	PIP	-	-	-	-
novel.19341	1200	2.3	2.37	2.56	5.7	4.78	5.16	1.32293	1.00992e-08	6.57645e-08	-	-	-	-	-	-	-	-	-	-	-
Nta16g24210	3214	0	0.02	0	0.05	0.02	2.82	7.38179	0.00398971	0.0115445	KIP1	XP_016439412.1	PREDICTED: kinase-interacting protein 1-like [Nicotiana tabacum]	GO:0016301;GO:0005737;GO:0003779	kinase activity;cytoplasm;actin binding	-	-	-	-	-	-
novel.18872	675	0.12	0	0.13	2.22	2.03	1.74	4.75342	4.70666e-05	0.000193466	-	-	-	-	-	-	-	-	-	-	-
Nta14g01270	1970	0.92	0.35	0.5	3.37	3.86	2.46	2.84292	5.33898e-17	6.81526e-16	TBR	XP_019261736.1	PREDICTED: protein trichome birefringence-like [Nicotiana attenuata]	GO:0005794;GO:0016021;GO:0016413	Golgi apparatus;integral component of membrane;O-acetyltransferase activity	-	-	-	-	-	-
novel.25600	1597	0.15	0.21	0.2	11.41	13.12	9.63	6.26327	7.1954e-46	3.3586e-44	-	XP_016467461.1	PREDICTED: ankyrin repeat-containing protein At3g12360-like [Nicotiana tabacum]	GO:0016021;GO:0016020	integral component of membrane;membrane	-	-	-	-	-	-
Nta20g19740	4720	1.53	1.68	1.43	5.89	5.45	4.73	2.0013	5.34716e-38	1.87613e-36	ALA9	XP_009605577.1	putative phospholipid-transporting ATPase 9 [Nicotiana tomentosiformis]	GO:0015914;GO:0005524;GO:0000287;GO:0005886;GO:0016021;GO:0045332;GO:0140326	phospholipid transport;ATP binding;magnesium ion binding;plasma membrane;integral component of membrane;phospholipid translocation;ATPase-coupled intramembrane lipid transporter activity	K01530	E7.6.2.1	-	-	-	-
novel.25769	626	0.99	1.07	0.75	2.66	4.62	1.53	1.88788	0.00271588	0.0081542	-	-	-	-	-	-	-	-	-	-	-
Nta01g14170	2106	1.31	1.69	2.27	11.25	5.1	14.34	2.73255	3.74473e-17	4.82106e-16	SWEET16	XP_016498169.1	PREDICTED: bidirectional sugar transporter SWEET16-like [Nicotiana tabacum]	GO:0008643;GO:0016021;GO:0051119;GO:0005886	carbohydrate transport;integral component of membrane;sugar transmembrane transporter activity;plasma membrane	K15382	SLC50A,SWEET	-	-	-	-
Nta15g25090	1903	9.36	7.09	5.41	20.72	21.94	21.98	1.80562	1.58447e-27	3.56558e-26	-	XP_009768006.1;XP_009768007.1	PREDICTED: uncharacterized protein LOC104219069 isoform X1 [Nicotiana sylvestris];PREDICTED: uncharacterized protein LOC104219069 isoform X2 [Nicotiana sylvestris]	-	-	-	-	-	-	-	-
novel.30986	715	1.25	1.1	0.83	1.92	2.2	2.19	1.19672	0.0179972	0.0443067	BRH1	XP_009764969.1	PREDICTED: E3 ubiquitin-protein ligase RHA1B-like [Nicotiana sylvestris]	GO:0016021;GO:0008270;GO:0016567;GO:0061630	integral component of membrane;zinc ion binding;protein ubiquitination;ubiquitin protein ligase activity	K16281	RHA1	-	-	-	-
Nta09g11290	1125	0.18	0.06	0.36	0.77	0.97	0.86	2.38535	0.00148524	0.00469895	-	XP_009797928.1	PREDICTED: uncharacterized protein LOC104244237 [Nicotiana sylvestris]	GO:0006313;GO:0003677;GO:0008270;GO:0004803	transposition, DNA-mediated;DNA binding;zinc ion binding;transposase activity	-	-	-	-	-	-
Nta02g03400	1149	1.28	1.9	1.69	5.8	5.47	6.31	2.06518	9.41596e-16	1.10463e-14	CPR1	OIT21444.1	hypothetical protein A4A49_54130 [Nicotiana attenuata]	-	-	-	-	-	-	-	-
Nta07g10340	3427	2.41	3.31	1.66	6.34	8.23	6.61	1.73692	3.87331e-14	4.04404e-13	TPS9	XP_009785713.1	PREDICTED: probable alpha,alpha-trehalose-phosphate synthase [UDP-forming] 9 [Nicotiana sylvestris]	GO:0005829;GO:0005992;GO:0003824	cytosol;trehalose biosynthetic process;catalytic activity	K16055	TPS	Starch and sucrose metabolism	ko00500	-	-
Nta10g20490	1154	20.93	19.79	21.85	52.96	42.32	50.53	1.42876	3.8283e-34	1.16407e-32	RABD2A	XP_016469761.1	PREDICTED: ras-related protein RABD2a-like [Nicotiana tabacum]	GO:0005525;GO:0003924	GTP binding;GTPase activity	K07874	RAB1A	-	-	KOG0084	GTPase Rab1/YPT1, small G protein superfamily, and related GTP-binding proteins
Nta06g11400	1776	1.39	0.96	0.95	4.73	3.23	3.98	2.06172	1.0645e-14	1.16077e-13	NEET	XP_016467875.1	PREDICTED: CDGSH iron-sulfur domain-containing protein NEET-like [Nicotiana tabacum]	GO:0043231;GO:0005741;GO:0051537;GO:0046872	intracellular membrane-bounded organelle;mitochondrial outer membrane;2 iron, 2 sulfur cluster binding;metal ion binding	K23882	CISD2	-	-	KOG3461	CDGSH-type Zn-finger containing protein
Nta04g17000	2019	0.99	1.04	0.97	8.02	6.75	8.73	3.17214	1.40276e-55	8.86033e-54	SNL6	XP_016493687.1	PREDICTED: tetraketide alpha-pyrone reductase 1 isoform X1 [Nicotiana tabacum]	GO:0016616;GO:0003854;GO:0006694;GO:0003824	oxidoreductase activity, acting on the CH-OH group of donors, NAD or NADP as acceptor;3-beta-hydroxy-delta5-steroid dehydrogenase activity;steroid biosynthetic process;catalytic activity	-	-	-	-	-	-
Nta21g15490	1706	2.74	2.4	2.61	4.96	5.48	6.65	1.34518	4.80655e-13	4.60197e-12	-	XP_009588173.1	uncharacterized protein LOC104085757 [Nicotiana tomentosiformis]	-	-	-	-	-	-	-	-
Nta07g19640	2783	13.22	12.12	10.38	22.51	21.77	23.18	1.12364	8.54679e-27	1.85195e-25	HEMA1	CAN88916.1	glutamyl tRNA Reductase, partial [Nicotiana tabacum]	GO:0008883;GO:0050661;GO:0006782	glutamyl-tRNA reductase activity;NADP binding;protoporphyrinogen IX biosynthetic process	K02492	hemA	Porphyrin and chlorophyll metabolism	ko00860	-	-
Nta12g29140	1054	118.06	98.23	104.04	234.48	258.77	195.68	1.32252	6.55445e-20	9.94656e-19	PSAEB	NP_001289527.1	photosystem I reaction center subunit IV B, chloroplastic [Nicotiana sylvestris]	GO:0015979;GO:0009535;GO:0009538	photosynthesis;chloroplast thylakoid membrane;photosystem I reaction center	K02693	psaE	Photosynthesis	ko00195	-	-
Nta08g08530	2695	0.08	0.04	0.02	2.93	1.81	2.27	5.74088	2.99393e-21	4.91764e-20	PHT2-1	XP_009600316.1	inorganic phosphate transporter 2-1, chloroplastic-like [Nicotiana tomentosiformis]	GO:0015293;GO:0005887;GO:0016021;GO:0006817;GO:0035435;GO:0005315	symporter activity;integral component of plasma membrane;integral component of membrane;phosphate ion transport;phosphate ion transmembrane transport;inorganic phosphate transmembrane transporter activity	K14640	SLC20A,PIT	-	-	-	-
novel.24448	923	1.09	0.66	0.65	1.94	2.61	2.22	1.70311	0.000189133	0.000704413	-	-	-	-	-	-	-	-	-	-	-
Nta14g01540	1080	11.13	9.71	10.85	50.19	51.72	44.52	2.42196	1.6055e-69	1.51361e-67	SDH	XP_016468530.1	PREDICTED: sorbitol dehydrogenase-like [Nicotiana tabacum]	GO:0008270;GO:0016491	zinc ion binding;oxidoreductase activity	K00008	SORD,gutB	Fructose and mannose metabolism;Pentose and glucuronate interconversions	ko00051,ko00040	KOG0024	Sorbitol dehydrogenase
Nta21g12620	2223	4.19	3.48	1.22	8.53	5.22	7.24	1.4471	0.00589419	0.0164129	-	XP_009596785.1	uncharacterized protein LOC104092816 [Nicotiana tomentosiformis]	-	-	-	-	-	-	-	-
Nta07g25360	1574	25.61	22.06	20.15	60.32	99.11	68.89	1.96512	2.73356e-25	5.50619e-24	TLP1	XP_009785286.1	PREDICTED: thaumatin-like protein 1b [Nicotiana sylvestris]	GO:0005576;GO:0006952	extracellular region;defense response	-	-	-	-	-	-
Nta11g31210	998	3.85	7.48	4.29	10.88	9.79	11.1	1.23586	7.96047e-07	4.15454e-06	-	XP_009799051.1	PREDICTED: uncharacterized protein LOC104245184 [Nicotiana sylvestris]	-	-	-	-	-	-	-	-
Nta22g03850	2493	6.33	5.32	4.14	16.91	27.48	19.19	2.22261	5.65991e-26	1.17865e-24	AAE2	XP_009594041.1	probable acyl-activating enzyme 1, peroxisomal [Nicotiana tomentosiformis]	GO:0009698;GO:0016207	phenylpropanoid metabolic process;4-coumarate-CoA ligase activity	-	-	-	-	-	-
Nta08g11940	2356	11.96	11.54	9.37	21.74	16.68	21.72	1.06754	7.63402e-15	8.40124e-14	USP	XP_016488819.1	PREDICTED: UDP-sugar pyrophosphorylase-like [Nicotiana tabacum]	GO:0006048;GO:0003977;GO:0003983;GO:0046398;GO:0017103;GO:0006011;GO:0005829;GO:0009555;GO:0047338;GO:0033356;GO:0070569;GO:0010491;GO:0090406;GO:0046686;GO:0052573;GO:0009226;GO:0047350	UDP-N-acetylglucosamine biosynthetic process;UDP-N-acetylglucosamine diphosphorylase activity;UTP:glucose-1-phosphate uridylyltransferase activity;UDP-glucuronate metabolic process;UTP:galactose-1-phosphate uridylyltransferase activity;UDP-glucose metabolic process;cytosol;pollen development;UTP:xylose-1-phosphate uridylyltransferase activity;UDP-L-arabinose metabolic process;uridylyltransferase …	K12447	USP	Amino sugar and nucleotide sugar metabolism;Ascorbate and aldarate metabolism;Galactose metabolism;Pentose and glucuronate interconversions	ko00520,ko00053,ko00052,ko00040	-	-
Nta16g17780	1854	0	0	0	0.52	0.36	1.17	6.99295	2.06441e-07	1.15697e-06	CER1	XP_009586962.1	very-long-chain aldehyde decarbonylase CER1-like isoform X1 [Nicotiana tomentosiformis]	GO:0016020;GO:0008610;GO:0016126;GO:0000254;GO:0005506;GO:0005789;GO:0016021;GO:0016491	membrane;lipid biosynthetic process;sterol biosynthetic process;C-4 methylsterol oxidase activity;iron ion binding;endoplasmic reticulum membrane;integral component of membrane;oxidoreductase activity	K15404	K15404,CER1	Cutin, suberine and wax biosynthesis	ko00073	-	-
Nta05g27730	705	0.12	0.12	0.37	0.69	1.42	1.12	2.62694	0.00672841	0.0184813	-	XP_009764789.1	PREDICTED: uncharacterized protein LOC104216450 [Nicotiana sylvestris]	GO:0046872	metal ion binding	-	-	-	-	-	-
novel.21249	892	0.65	0.35	0.17	1.23	1.33	0.74	1.68759	0.0194938	0.0474481	-	XP_019249606.1	PREDICTED: uncharacterized protein LOC109228829 isoform X2 [Nicotiana attenuata]	GO:0016021;GO:0035091	integral component of membrane;phosphatidylinositol binding	K17925	SNX13	-	-	-	-
Nta10g20750	1403	0	0.1	0.25	108.63	121.68	84	10.1399	4.25655e-70	4.07333e-68	AVT6C	XP_016455558.1	PREDICTED: probable sodium-coupled neutral amino acid transporter 6 [Nicotiana tabacum]	GO:0016021;GO:0006865;GO:0003333;GO:0015171	integral component of membrane;amino acid transport;amino acid transmembrane transport;amino acid transmembrane transporter activity	-	-	-	-	-	-
Nta06g07690	1753	25.84	25.1	23.85	44.74	56.48	44.98	1.17856	7.06124e-20	1.07043e-18	-	XP_016451883.1	PREDICTED: pollen-specific leucine-rich repeat extensin-like protein 4 [Nicotiana tabacum]	-	-	-	-	-	-	-	-
Nta03g34170	12387	4.24	3.41	3.96	18.5	17.64	28.67	2.68636	3.08462e-57	2.05735e-55	-	XP_009767626.1	PREDICTED: titin [Nicotiana sylvestris]	-	-	-	-	-	-	-	-
Nta04g13420	1445	24.26	25.93	22.89	90.87	100.21	89.15	2.16458	3.98839e-69	3.70519e-67	At3g50210	XP_009599935.1	probable 2-oxoglutarate-dependent dioxygenase At3g50210 [Nicotiana tomentosiformis]	GO:0046872;GO:0016491;GO:0031418;GO:0051213	metal ion binding;oxidoreductase activity;L-ascorbic acid binding;dioxygenase activity	-	-	-	-	-	-
Nta17g04380	1998	0.74	0.99	1.71	3.3	2.87	3.04	1.62638	5.71823e-08	3.43947e-07	LECRK41	XP_016498881.1	PREDICTED: L-type lectin-domain containing receptor kinase IV.1-like [Nicotiana tabacum]	GO:0005886;GO:0030246;GO:0005524;GO:0042742;GO:0004672;GO:0004675;GO:0002229;GO:0004674;GO:0016021	plasma membrane;carbohydrate binding;ATP binding;defense response to bacterium;protein kinase activity;transmembrane receptor protein serine/threonine kinase activity;defense response to oomycetes;protein serine/threonine kinase activity;integral component of membrane	-	-	-	-	-	-
Nta08g19200	1948	1.64	1.15	2.17	9.06	8.29	7.55	2.53514	1.22265e-31	3.34612e-30	AMY1.1	XP_016460454.1	PREDICTED: alpha-amylase-like [Nicotiana tabacum]	GO:0103025;GO:0005975;GO:0004556;GO:0048046;GO:0009739;GO:0009737;GO:0005509	alpha-amylase activity (releasing maltohexaose);carbohydrate metabolic process;alpha-amylase activity;apoplast;response to gibberellin;response to abscisic acid;calcium ion binding	K01176	AMY,amyA,malS	Starch and sucrose metabolism	ko00500	-	-
Nta01g27440	1416	5.66	5.67	8.35	16.29	10.87	16.43	1.34948	1.13272e-10	8.88079e-10	RPP25L	XP_009793951.1	PREDICTED: protein argonaute 18-like [Nicotiana sylvestris]	GO:0003723;GO:0003676	RNA binding;nucleic acid binding	-	-	-	-	-	-
novel.31366	3408	3.57	2.42	4.26	5.47	7.69	6.87	1.14759	6.26796e-08	3.75317e-07	TY3B-I	KAF5778414.1	putative nucleotidyltransferase, Ribonuclease H [Helianthus annuus]	GO:0003676;GO:0015074	nucleic acid binding;DNA integration	-	-	-	-	-	-
Nta15g27870	1546	2.48	3.6	2.89	6.49	5.93	5.32	1.17716	3.47228e-08	2.1373e-07	RABB1C	XP_009783946.1	PREDICTED: ras-related protein RABB1c-like [Nicotiana sylvestris]	GO:0005525;GO:0005794;GO:0003924	GTP binding;Golgi apparatus;GTPase activity	K07877	RAB2A	-	-	KOG0097;KOG0098	GTPase Rab14, small G protein superfamily;GTPase Rab2, small G protein superfamily
Nta01g32880	2316	0.72	0.6	0.59	1.7	1.87	1.8	1.68173	1.63253e-09	1.15466e-08	R1B-16	XP_009764753.1	PREDICTED: putative late blight resistance protein homolog R1B-16 isoform X1 [Nicotiana sylvestris]	GO:0043531	ADP binding	-	-	-	-	-	-
Nta16g25130	4303	1.14	1.74	1.3	3.58	4.39	3.97	1.72239	1.29863e-20	2.0586e-19	PGR3	XP_016485347.1	PREDICTED: pentatricopeptide repeat-containing protein At4g31850, chloroplastic-like [Nicotiana tabacum]	GO:0043489;GO:0006412;GO:0003729	RNA stabilization;translation;mRNA binding	-	-	-	-	-	-
Nta04g09200	2337	2.28	2.02	2.56	44.17	62.03	43.13	4.65783	1.38859e-133	4.59326e-131	CYP76B6	XP_009613834.1	geraniol 8-hydroxylase-like [Nicotiana tomentosiformis]	GO:0020037;GO:0005506;GO:0016021;GO:0016705;GO:0004497	heme binding;iron ion binding;integral component of membrane;oxidoreductase activity, acting on paired donors, with incorporation or reduction of molecular oxygen;monooxygenase activity	-	-	-	-	-	-
Nta17g12470	1779	4.81	3.77	4.24	7.58	6.1	8.79	1.01281	3.81637e-09	2.60398e-08	SAT3	XP_009761822.1	PREDICTED: serine acetyltransferase 1, chloroplastic-like [Nicotiana sylvestris]	GO:0005829;GO:0009001;GO:0006535;GO:0005737	cytosol;serine O-acetyltransferase activity;cysteine biosynthetic process from serine;cytoplasm	K00640	cysE	Cysteine and methionine metabolism;Sulfur metabolism	ko00270,ko00920	-	-
Nta05g10360	1020	5.23	8.91	10.09	21.95	9.57	24.89	1.41633	1.26714e-05	5.67042e-05	-	XP_009774398.1	PREDICTED: uncharacterized protein LOC104224444 [Nicotiana sylvestris]	GO:0003677;GO:0045893;GO:0005634;GO:0009658;GO:0008270	DNA binding;positive regulation of transcription, DNA-templated;nucleus;chloroplast organization;zinc ion binding	-	-	-	-	-	-
Nta13g21050	2754	0.08	0.02	0.02	0.25	0.17	0.51	3.06759	0.000571917	0.00195663	CES101	XP_019224027.1	PREDICTED: putative cysteine-rich receptor-like protein kinase 20 isoform X1 [Nicotiana attenuata]	GO:0004674;GO:0005576;GO:0016021;GO:0006468;GO:0004672;GO:0008061;GO:0030246;GO:0004568;GO:0005524;GO:0005975;GO:0005886;GO:0006032	protein serine/threonine kinase activity;extracellular region;integral component of membrane;protein phosphorylation;protein kinase activity;chitin binding;carbohydrate binding;chitinase activity;ATP binding;carbohydrate metabolic process;plasma membrane;chitin catabolic process	-	-	-	-	-	-
novel.21287	943	1.13	1.93	1.89	3.62	3.76	3.11	1.30169	0.000190143	0.000707671	-	XP_019257786.1	PREDICTED: uncharacterized protein LOC109236005 [Nicotiana attenuata]	GO:0004190	aspartic-type endopeptidase activity	-	-	-	-	-	-
Nta08g19230	3580	0.9	1.36	2.09	2.63	1.89	3.1	1.00797	0.000571041	0.0019541	WEB1	XP_009613941.1	protein WEAK CHLOROPLAST MOVEMENT UNDER BLUE LIGHT 1-like [Nicotiana tomentosiformis]	GO:0005829;GO:0009904;GO:0009903	cytosol;chloroplast accumulation movement;chloroplast avoidance movement	-	-	-	-	-	-
Nta06g15190	1637	26.04	26.06	28.54	162.52	128.49	155.04	2.67389	5.15134e-127	1.5434e-124	COMT	OIT03318.1	caffeic acid 3-o-methyltransferase [Nicotiana attenuata]	GO:0051555;GO:0009809;GO:0008757;GO:0030755;GO:0102938;GO:0008171;GO:0009506;GO:0016206;GO:0019438;GO:0032259;GO:0102084;GO:0005737;GO:0005634;GO:0047763;GO:0005886;GO:0030744;GO:0033799;GO:0046983	flavonol biosynthetic process;lignin biosynthetic process;S-adenosylmethionine-dependent methyltransferase activity;quercetin 3-O-methyltransferase activity;orcinol O-methyltransferase activity;O-methyltransferase activity;plasmodesma;catechol O-methyltransferase activity;aromatic compound biosynthetic process;methylation;L-dopa O-methyltransferase activity;cytoplasm;nucleus;caffeate O-methyltran…	K13066	COMT	Tryptophan metabolism;Phenylpropanoid biosynthesis	ko00380,ko00940	-	-
Nta11g27200	1291	1.5	2.05	1.92	10.2	8.45	15.08	2.82382	6.08687e-29	1.46294e-27	spg1	XP_009766039.1	PREDICTED: septum-promoting GTP-binding protein 1-like [Nicotiana sylvestris]	GO:0005525;GO:0003924	GTP binding;GTPase activity	K07976	RAB	-	-	KOG1673	Ras GTPases
Nta24g13520	1965	27.53	28.92	25.23	166.4	215.18	189.41	3.00834	1.24255e-124	3.59121e-122	At1g01500	XP_009617600.1	uncharacterized protein At1g01500-like [Nicotiana tomentosiformis]	GO:0004617;GO:0016021	phosphoglycerate dehydrogenase activity;integral component of membrane	-	-	-	-	-	-
Nta09g07600	1360	0.56	1.3	1.12	3.71	3.96	3.78	1.81392	5.02475e-08	3.03639e-07	pol	XP_016512403.1	PREDICTED: uncharacterized protein LOC107829467 [Nicotiana tabacum]	GO:0006952;GO:0005840;GO:0006412;GO:0043531;GO:0003735	defense response;ribosome;translation;ADP binding;structural constituent of ribosome	-	-	-	-	-	-
Nta11g02200	2312	0.3	0.24	0.03	0.73	0.53	0.47	1.83206	0.00408893	0.0118059	At3g28410	XP_009771555.1	PREDICTED: putative F-box/LRR-repeat protein At3g28410 isoform X1 [Nicotiana sylvestris]	-	-	-	-	-	-	-	-
novel.36268	212	0	0	0	29.59	81.03	0	5.32243	0.00666254	0.0183127	-	XP_016439228.1	PREDICTED: uncharacterized protein LOC107765130 [Nicotiana tabacum]	-	-	-	-	-	-	-	-
Nta18g16640	1577	4.3	4.76	5.7	23.86	20.15	22.68	2.38612	1.69773e-59	1.2099e-57	CAJ1	XP_009593763.1	chaperone protein dnaJ C76, chloroplastic [Nicotiana tomentosiformis]	GO:0051536;GO:0009055;GO:0046872;GO:0005506	iron-sulfur cluster binding;electron transfer activity;metal ion binding;iron ion binding	-	-	-	-	KOG0715	Molecular chaperone (DnaJ superfamily)
Nta17g21420	2537	0.54	0.57	0.77	4.38	5.78	5.35	3.25305	8.94213e-44	3.86789e-42	WRKY6	XP_009804478.1	PREDICTED: probable WRKY transcription factor 42 [Nicotiana sylvestris]	GO:0043565;GO:0003700;GO:0005634	sequence-specific DNA binding;DNA-binding transcription factor activity;nucleus	-	-	-	-	-	-
Nta06g30540	2196	0	0	0	0.11	0.03	0.91	6.2683	0.000271231	0.000984247	PRK1	XP_016462631.1	PREDICTED: pollen receptor-like kinase 1 [Nicotiana tabacum]	GO:0004672;GO:0016021;GO:0006817;GO:0022857;GO:0005524	protein kinase activity;integral component of membrane;phosphate ion transport;transmembrane transporter activity;ATP binding	-	-	-	-	-	-
Nta02g17070	1257	13.56	11.22	12.75	22.07	22.24	22.94	1.05172	4.53661e-19	6.59332e-18	TIP41L	XP_016478783.1;XP_009592470.1	PREDICTED: TIP41-like protein [Nicotiana tabacum];TIP41-like protein isoform X1 [Nicotiana tomentosiformis]	GO:0005829;GO:0031929;GO:0043666	cytosol;TOR signaling;regulation of phosphoprotein phosphatase activity	K17607	TIPRL,TIP41	-	-	KOG3224	Uncharacterized conserved protein
Nta10g20760	1325	18.23	17.73	17.9	61.38	63.99	58.59	1.98298	3.51519e-82	4.38258e-80	-	XP_009618529.1	alpha-soluble NSF attachment protein-like [Nicotiana tomentosiformis]	GO:0016020;GO:0006886;GO:0005483;GO:0019905;GO:0006108;GO:0016615;GO:0016192;GO:0035494;GO:0031201;GO:0005774	membrane;intracellular protein transport;soluble NSF attachment protein activity;syntaxin binding;malate metabolic process;malate dehydrogenase activity;vesicle-mediated transport;SNARE complex disassembly;SNARE complex;vacuolar membrane	K15296	NAPA,SNAPA,SEC17	-	-	KOG1586	Protein required for fusion of vesicles in vesicular transport, alpha-SNAP
Nta16g14070	886	121.9	83.62	37.66	156.45	190.14	132.9	1.20211	0.0154654	0.0387419	-	XP_009626056.1	14 kDa proline-rich protein DC2.15-like [Nicotiana tomentosiformis]	-	-	-	-	-	-	-	-
novel.25519	1312	1.27	0.67	0.1	17.06	22.32	20.14	5.07555	7.41999e-11	5.92048e-10	At1g65750	OIT39909.1	putative ribonuclease h protein, partial [Nicotiana attenuata]	GO:0004523;GO:0003676;GO:0016021	RNA-DNA hybrid ribonuclease activity;nucleic acid binding;integral component of membrane	-	-	-	-	-	-
Nta04g13830	1537	8.38	8.77	9.64	27.72	17.43	28.31	1.65756	5.63912e-20	8.58713e-19	CGLD27	XP_009599381.1	protein CONSERVED IN THE GREEN LINEAGE AND DIATOMS 27, chloroplastic [Nicotiana tomentosiformis]	GO:0016021;GO:1990641;GO:0009536	integral component of membrane;response to iron ion starvation;plastid	-	-	-	-	-	-
Nta07g13410	1263	1.69	6.61	3.52	15.06	5	11.21	1.60602	0.0190392	0.0464937	PUB27	XP_009804873.1	PREDICTED: U-box domain-containing protein 28-like [Nicotiana sylvestris]	GO:0004842	ubiquitin-protein transferase activity	-	-	-	-	-	-
Nta15g27550	1008	9.85	10.15	11.08	18.86	22.15	19.93	1.18823	4.19425e-16	5.04033e-15	GGH2	NP_001313133.1	gamma-glutamyl hydrolase 2-like precursor [Nicotiana tabacum]	GO:0005773;GO:0046900;GO:0034722;GO:0005615	vacuole;tetrahydrofolylpolyglutamate metabolic process;gamma-glutamyl-peptidase activity;extracellular space	K01307	GGH	Folate biosynthesis	ko00790	-	-
Nta19g00860	1072	1.27	0.94	0.92	111.46	82.63	105.08	6.7815	1.02142e-165	5.21891e-163	C/VIF1	XP_009779273.1	PREDICTED: cell wall / vacuolar inhibitor of fructosidase 1-like [Nicotiana sylvestris]	GO:0004857;GO:0043086;GO:0016787;GO:0005576	enzyme inhibitor activity;negative regulation of catalytic activity;hydrolase activity;extracellular region	-	-	-	-	-	-
novel.11176	1365	74.88	63.11	52.12	166.96	227.23	156.94	1.75199	7.9658e-22	1.34668e-20	At5g17165	XP_009628758.1	late embryogenesis abundant protein At5g17165-like [Nicotiana tomentosiformis]	-	-	-	-	-	-	-	-
Nta19g11720	957	0	0	0	0.44	0.38	0.94	5.56539	0.000228792	0.000841118	CYP76B10	XP_009613834.1	geraniol 8-hydroxylase-like [Nicotiana tomentosiformis]	GO:0004497;GO:0016705;GO:0016021;GO:0020037;GO:0005506	monooxygenase activity;oxidoreductase activity, acting on paired donors, with incorporation or reduction of molecular oxygen;integral component of membrane;heme binding;iron ion binding	-	-	-	-	-	-
Nta08g22660	1100	19.4	18.43	17.21	33.18	49.11	33.72	1.29164	7.09375e-13	6.6999e-12	Dnlz	XP_009620058.1	uncharacterized protein LOC104111945 isoform X1 [Nicotiana tomentosiformis]	GO:0050821;GO:0006457;GO:0051087;GO:0005739;GO:0008270;GO:0030150	protein stabilization;protein folding;chaperone binding;mitochondrion;zinc ion binding;protein import into mitochondrial matrix	K17808	ZIM17,DNLZ,Tim15	-	-	KOG3277	Uncharacterized conserved protein
Nta04g06860	1278	0.3	0.43	0.68	2.33	1.54	1.64	2.17766	3.20058e-06	1.55191e-05	AVT3C	XP_016457706.1	PREDICTED: amino acid transporter ANTL2-like [Nicotiana tabacum]	GO:0015171;GO:0003333;GO:0006865;GO:0005774;GO:0016021	amino acid transmembrane transporter activity;amino acid transmembrane transport;amino acid transport;vacuolar membrane;integral component of membrane	K14209	SLC36A,PAT	-	-	KOG1304	Amino acid transporters
Nta04g31750	1814	2.22	2.22	1.99	7.54	6.1	9.48	2.04604	5.81532e-25	1.15391e-23	CSE	XP_009618376.1	caffeoylshikimate esterase-like isoform X1 [Nicotiana tomentosiformis]	GO:0016020;GO:0016298	membrane;lipase activity	K01054	MGLL	Glycerolipid metabolism	ko00561	-	-
Nta04g17950	1920	3.14	2.63	2.65	4.29	6.52	4.72	1.09499	4.28276e-07	2.30864e-06	GALM	XP_016465590.1	PREDICTED: aldose 1-epimerase-like [Nicotiana tabacum]	GO:0030246;GO:0019318;GO:0006006;GO:0004034;GO:0033499	carbohydrate binding;hexose metabolic process;glucose metabolic process;aldose 1-epimerase activity;galactose catabolic process via UDP-galactose	K01785	galM,GALM	Galactose metabolism;Glycolysis / Gluconeogenesis	ko00052,ko00010	-	-
Nta07g20140	1583	0	0	0	0.12	0.2	0.12	4.51603	0.011797	0.0304921	BCAT2	XP_009762639.1	PREDICTED: branched-chain-amino-acid aminotransferase 2, chloroplastic-like [Nicotiana sylvestris]	GO:0008652;GO:0052656;GO:0052655;GO:0009082;GO:0052654;GO:0009081;GO:0004084;GO:0050048	cellular amino acid biosynthetic process;L-isoleucine transaminase activity;L-valine transaminase activity;branched-chain amino acid biosynthetic process;L-leucine transaminase activity;branched-chain amino acid metabolic process;branched-chain-amino-acid transaminase activity;L-leucine:2-oxoglutarate aminotransferase activity	K00826	E2.6.1.42,ilvE	Cysteine and methionine metabolism;Valine, leucine and isoleucine biosynthesis;Valine, leucine and isoleucine degradation;Glucosinolate biosynthesis;Pantothenate and CoA biosynthesis	ko00270,ko00290,ko00280,ko00966,ko00770	KOG0975	Branched chain aminotransferase BCAT1, pyridoxal phosphate enzymes type IV superfamily
Nta11g15680	312	161.7	117.13	127.5	373.45	403.81	294.33	1.63016	8.047e-13	7.56154e-12	-	NP_001131585.1	histone H4 [Zea mays]	GO:0009579;GO:0000786;GO:0006334;GO:0005730;GO:0005634;GO:0009507;GO:0003677;GO:0005886;GO:0009506;GO:0009414;GO:0005774;GO:0046982;GO:0005829	thylakoid;nucleosome;nucleosome assembly;nucleolus;nucleus;chloroplast;DNA binding;plasma membrane;plasmodesma;response to water deprivation;vacuolar membrane;protein heterodimerization activity;cytosol	K11254	H4	-	-	KOG3467	Histone H4
Nta02g32180	1805	1.5	1.61	1.24	2.96	6.24	2.49	1.65779	6.58246e-06	3.063e-05	-	XP_009592647.1	uncharacterized protein LOC104089450 [Nicotiana tomentosiformis]	GO:0016021	integral component of membrane	-	-	-	-	-	-
Nta06g19180	1669	4.76	4.96	4.67	8.9	8.31	7.97	1.04308	5.65283e-12	4.96682e-11	At4g24730	XP_009610894.1	manganese-dependent ADP-ribose/CDP-alcohol diphosphatase-like [Nicotiana tomentosiformis]	GO:0030145;GO:0047734;GO:0047631;GO:0008663	manganese ion binding;CDP-glycerol diphosphatase activity;ADP-ribose diphosphatase activity;2',3'-cyclic-nucleotide 2'-phosphodiesterase activity	K01517	ADPRM	Glycerophospholipid metabolism;Purine metabolism	ko00564,ko00230	-	-
Nta16g21440	1250	0.05	0.05	0.05	0.26	3.6	0.11	4.86627	0.000256548	0.000934988	EPHX2	XP_009588408.1	bifunctional epoxide hydrolase 2-like [Nicotiana tomentosiformis]	GO:0016787;GO:0003824	hydrolase activity;catalytic activity	-	-	-	-	KOG4178	Soluble epoxide hydrolase
Nta24g18600	2154	18.83	16.76	14.86	69.3	88.16	68.27	2.37166	3.90671e-59	2.75667e-57	-	XP_016493513.1	PREDICTED: uncharacterized protein LOC107812854 [Nicotiana tabacum]	GO:0016021	integral component of membrane	-	-	-	-	-	-
Nta22g12370	1095	0	0	0.06	0.06	0	1.55	4.69758	0.0177823	0.0438154	-	XP_009606866.1	nucleolar protein 58-like isoform X1 [Nicotiana tomentosiformis]	-	-	-	-	-	-	-	-
Nta11g17550	2079	1.53	1.78	1.43	3.95	3.8	3.43	1.44943	3.34323e-12	2.99124e-11	-	XP_009768643.1	PREDICTED: uncharacterized protein LOC104219638 [Nicotiana sylvestris]	-	-	-	-	-	-	-	-
Nta10g10050	2751	5.3	5.72	4.9	19.17	20.11	19.63	1.98569	4.43781e-75	4.78264e-73	WAV3	XP_009622909.1;XP_033516665.1	E3 ubiquitin-protein ligase WAV3-like isoform X1 [Nicotiana tomentosiformis];E3 ubiquitin-protein ligase WAV3-like isoform X2 [Nicotiana tomentosiformis]	-	-	-	-	-	-	-	-
Nta21g13330	2359	0.49	0.35	0.49	2.69	2.08	1.95	2.49796	6.11147e-16	7.25591e-15	At4g16580	XP_016453866.1	PREDICTED: probable protein phosphatase 2C 55 [Nicotiana tabacum]	GO:0046872;GO:0106306;GO:0106307	metal ion binding;protein serine phosphatase activity;protein threonine phosphatase activity	K17508	PTC7,PPTC7	-	-	KOG1379	Serine/threonine protein phosphatase
Nta23g20640	1245	3.4	3.55	1.94	4.27	5.26	7.97	1.17763	7.75387e-05	0.000307906	-	XP_009773657.1	PREDICTED: uncharacterized protein LOC104223851 [Nicotiana sylvestris]	GO:0006313;GO:0003677;GO:0004803;GO:0008270	transposition, DNA-mediated;DNA binding;transposase activity;zinc ion binding	-	-	-	-	-	-
Nta07g09910	2631	2.29	1.44	1.38	3.09	4.46	2.64	1.19414	8.78956e-06	4.02457e-05	EXO84A	XP_016461377.1;XP_016461376.1	PREDICTED: uncharacterized protein LOC107784721 isoform X2 [Nicotiana tabacum];PREDICTED: uncharacterized protein LOC107784721 isoform X1 [Nicotiana tabacum]	-	-	-	-	-	-	-	-
Nta23g00440	1248	20.02	19.8	21.26	62.62	60.98	53.73	1.75068	1.65284e-48	8.36299e-47	-	XP_009786379.1	PREDICTED: uncharacterized protein LOC104234505 [Nicotiana sylvestris]	-	-	-	-	-	-	-	-
Nta03g02800	1923	0.19	0.58	0.26	1.4	0.75	1.09	1.86882	0.000227659	0.000837232	-	XP_016515516.1	PREDICTED: uncharacterized protein LOC107832216 [Nicotiana tabacum]	-	-	-	-	-	-	-	-
Nta06g30250	2825	153.44	136.74	119.71	1390.62	1497	1114.44	3.50014	1.02443e-112	2.43253e-110	PGDH2	XP_016488570.1	PREDICTED: D-3-phosphoglycerate dehydrogenase 2, chloroplastic-like [Nicotiana tabacum]	GO:0004617;GO:0051287;GO:0006564;GO:0009570	phosphoglycerate dehydrogenase activity;NAD binding;L-serine biosynthetic process;chloroplast stroma	K00058	serA,PHGDH	Cysteine and methionine metabolism;Glycine, serine and threonine metabolism	ko00270,ko00260	KOG0068	D-3-phosphoglycerate dehydrogenase, D-isomer-specific 2-hydroxy acid dehydrogenase superfamily
Nta16g18450	1052	132.54	134.76	101.72	12230.9	14380.9	10068.4	6.91713	1.27232e-303	4.04498e-300	EXPB11	NP_001311955.1	expansin-B4-like precursor [Nicotiana tabacum]	GO:0016021;GO:0005576;GO:0019953	integral component of membrane;extracellular region;sexual reproduction	-	-	-	-	-	-
Nta13g02990	1134	0.06	0	0	1.06	0	13.59	7.94775	0.011493	0.0298085	-	XP_009773924.1	PREDICTED: actin [Nicotiana sylvestris]	GO:0005524;GO:0005737;GO:0005856	ATP binding;cytoplasm;cytoskeleton	K10355	ACTF	-	-	KOG0676	Actin and related proteins
Nta11g15190	519	0.6	0	0.21	7.67	4.94	5.76	4.67588	4.05328e-08	2.47707e-07	-	XP_016471099.1	PREDICTED: uncharacterized protein LOC107793286 [Nicotiana tabacum]	GO:0003676;GO:0015074	nucleic acid binding;DNA integration	-	-	-	-	-	-
Nta23g12830	1377	37.11	40.38	32.01	124.86	102.6	127.53	1.9032	3.76025e-57	2.49924e-55	ZOG1	XP_009768605.1	PREDICTED: zeatin O-glucosyltransferase-like [Nicotiana sylvestris]	GO:0008194	UDP-glycosyltransferase activity	K13495	CISZOG	Zeatin biosynthesis	ko00908	-	-
Nta12g00140	2161	0	0.03	0	0.62	0.05	13.03	8.98855	0.000278742	0.00100836	PME4	XP_016474853.1	PREDICTED: pectinesterase-like [Nicotiana tabacum]	GO:0005576;GO:0045490;GO:0004857;GO:0030599;GO:0045330;GO:0046910;GO:0042545	extracellular region;pectin catabolic process;enzyme inhibitor activity;pectinesterase activity;aspartyl esterase activity;pectinesterase inhibitor activity;cell wall modification	K01051	E3.1.1.11	Pentose and glucuronate interconversions	ko00040	-	-
Nta11g05670	1350	0	0	0	0.14	0.1	1.18	5.88205	0.000510185	0.00175889	PBL26	XP_009766390.1	PREDICTED: serine/threonine-protein kinase At3g07070-like [Nicotiana sylvestris]	GO:0005524;GO:0004674	ATP binding;protein serine/threonine kinase activity	-	-	-	-	-	-
Nta23g13590	1506	0	0.09	0	0.33	0.21	0.43	3.70147	0.00574883	0.0160479	REM4.1	XP_009798133.1	PREDICTED: remorin-like [Nicotiana sylvestris]	GO:0016301	kinase activity	-	-	-	-	-	-
Nta04g29710	2094	1.21	0.91	0.93	4.7	2.89	4.88	2.23654	2.96294e-17	3.83267e-16	PILS7	XP_009607642.1	protein PIN-LIKES 7 isoform X2 [Nicotiana tomentosiformis]	GO:0009734;GO:0055085;GO:0016021	auxin-activated signaling pathway;transmembrane transport;integral component of membrane	K24139	PILS,ECM3	-	-	-	-
Nta03g18200	1095	6.85	5.55	7.18	36.22	36.69	25.96	2.55384	5.2464e-38	1.84304e-36	DHN1	XP_009773655.1	PREDICTED: late embryogenesis abundant protein-like [Nicotiana sylvestris]	GO:0009631;GO:0005829;GO:0009415;GO:0009737;GO:0009414	cold acclimation;cytosol;response to water;response to abscisic acid;response to water deprivation	-	-	-	-	-	-
Nta01g17210	2078	0.77	0.62	0.62	5.54	5.01	6.39	3.28452	9.07886e-45	4.07488e-43	-	XP_009791978.1	PREDICTED: uncharacterized protein LOC104239134 isoform X2 [Nicotiana sylvestris]	GO:0016021	integral component of membrane	-	-	-	-	-	-
Nta23g22250	2391	1.47	2.4	2.42	4.05	3.78	3.39	1.04585	3.5449e-06	1.7083e-05	-	XP_009784132.1	PREDICTED: uncharacterized protein LOC104232589 [Nicotiana sylvestris]	-	-	-	-	-	-	-	-
Nta08g17570	1701	11.26	17.39	14.93	74.78	86.85	50.7	2.33319	2.72908e-11	2.26306e-10	ITPK3	XP_009595724.1;XP_016494438.1	inositol-tetrakisphosphate 1-kinase 3-like isoform X1 [Nicotiana tomentosiformis];PREDICTED: inositol-tetrakisphosphate 1-kinase 3-like isoform X2 [Nicotiana tabacum]	GO:0052726;GO:0047325;GO:0052746;GO:0005524;GO:0052725;GO:0000287;GO:0032957;GO:0005737	inositol-1,3,4-trisphosphate 5-kinase activity;inositol tetrakisphosphate 1-kinase activity;inositol phosphorylation;ATP binding;inositol-1,3,4-trisphosphate 6-kinase activity;magnesium ion binding;inositol trisphosphate metabolic process;cytoplasm	K00913	ITPK1	Phosphatidylinositol signaling system;Inositol phosphate metabolism	ko04070,ko00562	-	-
novel.15248	376	1.74	2.61	0	4.62	10.93	6.63	2.78335	0.00083208	0.00276551	-	-	-	-	-	-	-	-	-	-	-
Nta03g25090	1361	0.51	0.64	0.73	1.64	0.76	1.56	1.27661	0.00599353	0.0166557	-	XP_009804439.1	PREDICTED: uncharacterized protein LOC104249662 [Nicotiana sylvestris]	-	-	-	-	-	-	-	-
Nta06g26020	1209	0.81	0.69	0.73	6.84	9.63	9.09	3.72236	1.07047e-34	3.32385e-33	RABA6A	XP_009596757.1	ras-related protein RABA6a-like [Nicotiana tomentosiformis]	GO:0005768;GO:0003924;GO:0006886;GO:0005525;GO:0012505	endosome;GTPase activity;intracellular protein transport;GTP binding;endomembrane system	-	-	-	-	-	-
Nta23g18150	1070	0.32	0.2	0.13	0.25	1.42	1.67	2.54735	0.00230181	0.00700953	-	XP_009794767.1	PREDICTED: uncharacterized protein LOC104241517 [Nicotiana sylvestris]	-	-	-	-	-	-	-	-
Nta13g23180	1092	0	0	0	0.43	0.88	0.45	5.86583	5.32593e-05	0.000216541	At3g15890	XP_016439019.1	PREDICTED: PTI1-like tyrosine-protein kinase At3g15890 [Nicotiana tabacum]	GO:0005524;GO:0005886;GO:0004674;GO:0006468	ATP binding;plasma membrane;protein serine/threonine kinase activity;protein phosphorylation	-	-	-	-	-	-
novel.18140	696	3.09	2.3	2.12	4.94	5.2	6.48	1.35263	5.14258e-05	0.000209772	-	-	-	-	-	-	-	-	-	-	-
novel.8693	954	3.65	4.81	5.26	14.68	13.28	13.55	1.81161	2.35637e-20	3.67427e-19	-	-	-	-	-	-	-	-	-	-	-
Nta05g07630	1158	0.98	1.15	1.37	6.26	7.16	5.89	2.6787	2.00666e-21	3.31983e-20	-	XP_009761338.1	PREDICTED: uncharacterized protein LOC104213518 [Nicotiana sylvestris]	GO:0016021	integral component of membrane	-	-	-	-	-	-
Nta16g06530	3259	0.75	1.51	1.54	19.71	46.26	26.21	4.80552	4.61112e-22	7.86516e-21	BAM3	XP_016508499.1	PREDICTED: beta-amylase 3, chloroplastic-like [Nicotiana tabacum]	GO:0102229;GO:0016161;GO:0000272	amylopectin maltohydrolase activity;beta-amylase activity;polysaccharide catabolic process	K01177	E3.2.1.2	Starch and sucrose metabolism	ko00500	-	-
Nta04g16230	1859	154.13	131.1	105.65	639.44	659.09	670.73	2.54148	4.7535e-76	5.24131e-74	9612	XP_016495669.1	PREDICTED: probable pectate lyase P18 [Nicotiana tabacum]	GO:0045490;GO:0030570;GO:0046872	pectin catabolic process;pectate lyase activity;metal ion binding	K01728	pel	Pentose and glucuronate interconversions	ko00040	-	-
novel.11569	714	5.59	10.03	7.52	13.22	12.88	17.91	1.13616	2.36233e-06	1.1659e-05	-	-	-	-	-	-	-	-	-	-	-
novel.22953	880	1	0.35	0.35	1.74	3.47	3.17	2.49804	6.74717e-06	3.13277e-05	-	-	-	-	-	-	-	-	-	-	-
Nta14g15160	4319	0.01	0	0.05	0.27	0.34	0.35	4.10036	3.0804e-07	1.68995e-06	CERBERUS	XP_009606221.1;XP_009606222.1	putative E3 ubiquitin-protein ligase LIN isoform X1 [Nicotiana tomentosiformis];putative E3 ubiquitin-protein ligase LIN isoform X2 [Nicotiana tomentosiformis]	GO:0004842	ubiquitin-protein transferase activity	-	-	-	-	-	-
Nta21g01260	1203	226.11	204	140.23	725.56	914.23	631.73	2.21203	2.31752e-27	5.17854e-26	CAB40	XP_009795316.1	PREDICTED: chlorophyll a-b binding protein 40, chloroplastic-like [Nicotiana sylvestris]	GO:0009941;GO:0009523;GO:0016168;GO:0009768;GO:0009522;GO:0009416;GO:0009535;GO:0018298;GO:0009765;GO:0010287	chloroplast envelope;photosystem II;chlorophyll binding;photosynthesis, light harvesting in photosystem I;photosystem I;response to light stimulus;chloroplast thylakoid membrane;protein-chromophore linkage;photosynthesis, light harvesting;plastoglobule	K08912	LHCB1	Photosynthesis - antenna proteins	ko00196	-	-
novel.18639	971	2.47	2.08	2.04	2.82	4.79	3.9	1.01488	0.00153869	0.00485113	-	-	-	-	-	-	-	-	-	-	-
Nta03g09800	2490	0.69	0.46	0.29	3.22	2.15	2.24	2.61421	5.19188e-15	5.77616e-14	PCMP-E19	XP_009774998.1	PREDICTED: pentatricopeptide repeat-containing protein At2g33680 [Nicotiana sylvestris]	GO:0043231;GO:0009451;GO:0003723	intracellular membrane-bounded organelle;RNA modification;RNA binding	-	-	-	-	-	-
Nta16g03020	755	1.36	1.34	0.77	3.84	4.25	5.9	2.21502	6.02463e-08	3.61314e-07	Os02g0637000	XP_016461452.1	PREDICTED: putative ripening-related protein 2 [Nicotiana tabacum]	GO:0016021	integral component of membrane	-	-	-	-	-	-
Nta01g24790	972	1.38	0.69	1.13	1.95	1.54	2.59	1.12696	0.0102248	0.0268417	-	XP_016478142.1	PREDICTED: uncharacterized protein LOC107799535 [Nicotiana tabacum]	-	-	-	-	-	-	-	-
Nta14g06450	1330	30.27	30.68	41.42	241.81	234.04	227.38	2.99019	2.76284e-103	5.45195e-101	At4g22758	XP_009616748.1	uncharacterized protein LOC104109228 [Nicotiana tomentosiformis]	-	-	-	-	-	-	-	-
Nta06g00530	1401	244.66	247.46	261.28	2016.99	1998.63	1687.23	3.13337	1.6254e-144	6.50455e-142	PIN2	NP_001312471.1	wound-induced proteinase inhibitor 2-like precursor [Nicotiana tabacum]	GO:0004867	serine-type endopeptidase inhibitor activity	-	-	-	-	-	-
Nta06g19190	1325	0.34	0.15	0.15	21.59	27.14	12.06	6.78415	7.32912e-28	1.67766e-26	NRT3.1	XP_009610896.1	high-affinity nitrate transporter 3.1-like [Nicotiana tomentosiformis]	GO:0005886;GO:0010167;GO:0015112;GO:0015706;GO:0042128;GO:0016021	plasma membrane;response to nitrate;nitrate transmembrane transporter activity;nitrate transport;nitrate assimilation;integral component of membrane	-	-	-	-	-	-
Nta15g14090	2550	0.96	0.94	1.32	3.29	3.18	2.34	1.66351	3.36022e-11	2.7648e-10	B3GALT7	XP_009777689.1	PREDICTED: beta-1,3-galactosyltransferase 7-like isoform X2 [Nicotiana sylvestris]	GO:0006486;GO:0016758;GO:0016021;GO:0048531;GO:0000139	protein glycosylation;hexosyltransferase activity;integral component of membrane;beta-1,3-galactosyltransferase activity;Golgi membrane	K20855	B3GALT1S	-	-	-	-
Nta16g21590	1627	0.12	0.08	0.04	2.35	3.69	1.96	5.30416	1.02012e-14	1.11344e-13	At3g47200	NP_001311828.1	putative UPF0481 protein At3g02645 [Nicotiana tabacum]	GO:0016021	integral component of membrane	-	-	-	-	-	-
Nta11g19240	1602	1.17	1.35	2.28	13.32	9.02	10.6	2.94653	9.64127e-32	2.65895e-30	-	XP_009774752.1	PREDICTED: uncharacterized protein LOC104224728 [Nicotiana sylvestris]	-	-	-	-	-	-	-	-
Nta06g23680	2315	0.1	0.03	0.03	0.2	0.18	0.41	2.56566	0.00583741	0.016269	TCP15	XP_009612852.1	transcription factor TCP14-like [Nicotiana tomentosiformis]	GO:0005634;GO:0043565;GO:0003700	nucleus;sequence-specific DNA binding;DNA-binding transcription factor activity	-	-	-	-	-	-
novel.8498	668	0.76	0.41	0.4	1.63	3.23	1.77	2.29348	0.000801965	0.0026721	-	-	-	-	-	-	-	-	-	-	-
Nta11g25630	3020	1.43	1.42	1.19	2.7	2.26	3.1	1.19572	7.5262e-10	5.49635e-09	At1g13570	XP_016483259.1	PREDICTED: F-box/FBD/LRR-repeat protein At1g13570-like isoform X1 [Nicotiana tabacum]	-	-	-	-	-	-	-	-
novel.10026	2713	1.09	0.79	1.45	1.77	2.44	2.34	1.18159	8.52273e-06	3.90991e-05	Fbxl4	XP_009759772.1	PREDICTED: F-box/LRR-repeat protein 7-like [Nicotiana sylvestris]	GO:0019005;GO:0031146;GO:0005737	SCF ubiquitin ligase complex;SCF-dependent proteasomal ubiquitin-dependent protein catabolic process;cytoplasm	K10268	FBXL2_20	-	-	KOG1947	Leucine rich repeat proteins, some proteins contain F-box
novel.6329	480	0	0	0	2.52	0.24	38.79	8.30936	0.00328673	0.00969966	OLE6	XP_016460468.1	PREDICTED: uncharacterized protein LOC107783954 [Nicotiana tabacum]	-	-	-	-	-	-	-	-
Nta17g09420	1473	0.34	0.36	0.18	1.53	0.95	1.15	2.26501	1.26533e-05	5.66277e-05	-	XP_009769616.1	PREDICTED: uncharacterized protein LOC104220441 [Nicotiana sylvestris]	-	-	-	-	-	-	-	-
Nta16g22980	1206	9.78	10.09	11.84	160.23	145.07	194.92	4.1699	2.252e-233	2.80159e-230	PPCK1	XP_016510750.1	PREDICTED: phosphoenolpyruvate carboxylase kinase 1-like [Nicotiana tabacum]	GO:0004674;GO:0035556;GO:0046777;GO:0005516;GO:0005524;GO:0009931;GO:0005737;GO:0005634;GO:0004683;GO:0018105	protein serine/threonine kinase activity;intracellular signal transduction;protein autophosphorylation;calmodulin binding;ATP binding;calcium-dependent protein serine/threonine kinase activity;cytoplasm;nucleus;calmodulin-dependent protein kinase activity;peptidyl-serine phosphorylation	-	-	-	-	-	-
novel.19787	1342	0.95	1.85	1.38	8.67	6.46	9.14	2.74314	9.25562e-26	1.90184e-24	-	NP_001352505.1	uncharacterized protein LOC109120544 [Solanum lycopersicum]	-	-	-	-	-	-	-	-
Nta17g13970	2492	0	0	0	0.19	0.05	3.59	8.3365	0.00209674	0.00643058	COBL10	XP_009796714.1	PREDICTED: COBRA-like protein 10 [Nicotiana sylvestris]	GO:0010215;GO:0016021;GO:0031225	cellulose microfibril organization;integral component of membrane;anchored component of membrane	-	-	-	-	-	-
Nta05g03990	1831	0	0.16	0	1.63	0.08	33.6	8.1414	0.0021033	0.00644827	At1g64760	XP_009773016.1	PREDICTED: glucan endo-1,3-beta-glucosidase 8-like [Nicotiana sylvestris]	GO:0042973;GO:0016021;GO:0006952;GO:0005975;GO:0046658	glucan endo-1,3-beta-D-glucosidase activity;integral component of membrane;defense response;carbohydrate metabolic process;anchored component of plasma membrane	-	-	-	-	-	-
Nta17g08030	2400	0	0	0	9.99	11.03	6.29	11.1887	1.33578e-20	2.11456e-19	HLS1	XP_009775549.1	PREDICTED: probable N-acetyltransferase HLS1 [Nicotiana sylvestris]	GO:0008080	N-acetyltransferase activity	-	-	-	-	-	-
Nta09g16990	763	207.46	199.42	185.55	462.84	434.8	385.87	1.33526	9.93559e-28	2.25893e-26	ATS3A	XP_009791871.1	PREDICTED: uncharacterized protein LOC104239032 [Nicotiana sylvestris]	GO:0009506	plasmodesma	-	-	-	-	-	-
Nta04g29450	1782	12.94	10.5	11.08	23.24	22.38	22.42	1.18704	1.3361e-25	2.72389e-24	DAO	XP_016446835.1	PREDICTED: 2-oxoglutarate-dependent dioxygenase DAO-like [Nicotiana tabacum]	GO:0010252;GO:0046872;GO:0050302;GO:0009852;GO:0031418;GO:0051213	auxin homeostasis;metal ion binding;indole-3-acetaldehyde oxidase activity;auxin catabolic process;L-ascorbic acid binding;dioxygenase activity	K23947	DAO	Tryptophan metabolism	ko00380	-	-
Nta16g25720	1527	0.41	0.51	0.5	3.91	3.66	4.31	3.25951	1.0973e-23	2.04607e-22	ZOG1	XP_016468006.1	PREDICTED: zeatin O-glucosyltransferase-like [Nicotiana tabacum]	GO:0008194	UDP-glycosyltransferase activity	K13495	CISZOG	Zeatin biosynthesis	ko00908	-	-
Nta08g10700	1468	5.5	5.96	4.86	10.25	9.21	10.16	1.06793	1.05249e-12	9.79347e-12	BSH	XP_019253410.1	PREDICTED: chromatin structure-remodeling complex protein BSH [Nicotiana attenuata]	GO:0006338;GO:0003712;GO:0005634;GO:0000228;GO:0006357	chromatin remodeling;transcription coregulator activity;nucleus;nuclear chromosome;regulation of transcription by RNA polymerase II	K11648	SMARCB1,SNF5,INI1	-	-	KOG1649	SWI-SNF chromatin remodeling complex, Snf5 subunit
Nta22g07800	993	3.1	4.85	2.71	8.38	4.93	9.96	1.3249	1.94617e-05	8.48544e-05	HMT1	XP_016476616.1	PREDICTED: homocysteine S-methyltransferase 1-like [Nicotiana tabacum]	GO:0008898;GO:0032259;GO:0033528;GO:0009086;GO:0008270;GO:0047150	S-adenosylmethionine-homocysteine S-methyltransferase activity;methylation;S-methylmethionine cycle;methionine biosynthetic process;zinc ion binding;betaine-homocysteine S-methyltransferase activity	K00547	mmuM,BHMT2	Cysteine and methionine metabolism	ko00270	KOG1579	Homocysteine S-methyltransferase
Nta09g14970	1595	2.39	1.66	1.4	7.11	7.14	8.22	2.24835	7.36143e-27	1.60116e-25	7DLGT	XP_009781211.1	PREDICTED: 7-deoxyloganetic acid glucosyltransferase-like [Nicotiana sylvestris]	GO:0080044;GO:0008194;GO:0080043;GO:0016740	quercetin 7-O-glucosyltransferase activity;UDP-glycosyltransferase activity;quercetin 3-O-glucosyltransferase activity;transferase activity	-	-	-	-	-	-
Nta04g19590	1987	27.56	52.96	83.39	145.42	61.21	145.35	1.29607	0.0171943	0.042557	SAMDC	XP_016459994.1	PREDICTED: S-adenosylmethionine decarboxylase proenzyme-like [Nicotiana tabacum]	GO:0006557;GO:0006597;GO:0004014;GO:0008295;GO:0005829	S-adenosylmethioninamine biosynthetic process;spermine biosynthetic process;adenosylmethionine decarboxylase activity;spermidine biosynthetic process;cytosol	K01611	speD,AMD1	Arginine and proline metabolism;Cysteine and methionine metabolism	ko00330,ko00270	KOG0788	S-adenosylmethionine decarboxylase
Nta11g27890	1719	0	0.07	0.07	0.18	0.04	3.41	4.76454	0.0145383	0.0366668	PG1	XP_009804151.1	PREDICTED: polygalacturonase-like [Nicotiana sylvestris]	GO:0005618;GO:0005975;GO:0004650	cell wall;carbohydrate metabolic process;polygalacturonase activity	K01213	E3.2.1.67	Pentose and glucuronate interconversions	ko00040	-	-
Nta01g00510	699	6.61	7.6	9.89	24.54	22.33	23.48	1.76268	8.01657e-20	1.21236e-18	CCDC124	XP_016445633.1	PREDICTED: coiled-coil domain-containing protein 124-like [Nicotiana tabacum]	-	-	-	-	-	-	KOG3223	Uncharacterized conserved protein
Nta19g07310	4334	20.48	17.19	9.45	32.19	51.98	34.58	1.53532	5.71436e-05	0.000231528	GI	XP_009802612.1	PREDICTED: protein GIGANTEA-like [Nicotiana sylvestris]	GO:0007623;GO:0042542;GO:0009637;GO:2000028;GO:0005634;GO:0048586;GO:0006355;GO:0080167;GO:0010378;GO:0042752;GO:0009409;GO:0005654;GO:0010218;GO:0048578	circadian rhythm;response to hydrogen peroxide;response to blue light;regulation of photoperiodism, flowering;nucleus;regulation of long-day photoperiodism, flowering;regulation of transcription, DNA-templated;response to karrikin;temperature compensation of the circadian clock;regulation of circadian rhythm;response to cold;nucleoplasm;response to far red light;positive regulation of long-day ph…	K12124	GI	Circadian rhythm - plant	ko04712	-	-
Nta07g14260	739	2.32	2.15	1.54	3.78	5.05	3.48	1.2807	0.000872153	0.0028893	-	XP_019243821.1	PREDICTED: metallothionein-like protein type 2 [Nicotiana attenuata]	GO:0046872	metal ion binding	-	-	-	-	-	-
Nta04g29920	2770	2.59	1.5	1.91	7.78	5.88	7.78	2.04385	4.48861e-25	8.96564e-24	CAT1	NP_001313125.1	catalase isozyme 1-like [Nicotiana tabacum]	GO:0042744;GO:0006979;GO:0042542;GO:0005777;GO:0005886;GO:0005737;GO:0004096;GO:0046872;GO:0020037	hydrogen peroxide catabolic process;response to oxidative stress;response to hydrogen peroxide;peroxisome;plasma membrane;cytoplasm;catalase activity;metal ion binding;heme binding	K03781	katE,CAT,catB,srpA	Peroxisome;MAPK signaling pathway - plant;Tryptophan metabolism;Glyoxylate and dicarboxylate metabolism	ko04146,ko04016,ko00380,ko00630	KOG0047	Catalase
Nta04g26670	1647	0	0	0	0.15	0.11	0.12	4.374	0.0172741	0.0427343	WRKY28	XP_009616483.1	WRKY transcription factor 71-like [Nicotiana tomentosiformis]	GO:0005634;GO:0003700;GO:0043565	nucleus;DNA-binding transcription factor activity;sequence-specific DNA binding	-	-	-	-	-	-
Nta11g06900	1500	1.06	1.18	0.86	1.74	2.24	2.46	1.2612	7.52855e-05	0.00029954	CYP76B6	XP_009780649.1	PREDICTED: geraniol 8-hydroxylase-like [Nicotiana sylvestris]	GO:0020037;GO:0005506;GO:0016021;GO:0016705;GO:0004497;GO:0016709;GO:0016020	heme binding;iron ion binding;integral component of membrane;oxidoreductase activity, acting on paired donors, with incorporation or reduction of molecular oxygen;monooxygenase activity;oxidoreductase activity, acting on paired donors, with incorporation or reduction of molecular oxygen, NAD(P)H as one donor, and incorporation of one atom of oxygen;membrane	-	-	-	-	-	-
Nta19g08020	2180	0.03	0	0	0.16	0.6	0.08	5.06257	0.000972311	0.00319063	exgA	XP_009761931.1	PREDICTED: probable glucan 1,3-beta-glucosidase A [Nicotiana sylvestris]	GO:0016021;GO:0007015;GO:0005576;GO:0016477;GO:0051015;GO:0016985;GO:0015629;GO:0051017;GO:0071704;GO:0005737;GO:0007163	integral component of membrane;actin filament organization;extracellular region;cell migration;actin filament binding;mannan endo-1,4-beta-mannosidase activity;actin cytoskeleton;actin filament bundle assembly;organic substance metabolic process;cytoplasm;establishment or maintenance of cell polarity	-	-	-	-	-	-
novel.17706	695	4.02	5.17	3.97	8.69	13.76	4.75	1.22927	0.00177146	0.0055188	TCM_034089	NP_001312457.1	salicylate carboxymethyltransferase-like [Nicotiana tabacum]	GO:0046872;GO:0008168;GO:0008757;GO:0032259	metal ion binding;methyltransferase activity;S-adenosylmethionine-dependent methyltransferase activity;methylation	K21483	SAMT	-	-	-	-
Nta11g23760	2080	7.82	7.38	6.9	14.6	15.11	14.96	1.09018	7.07701e-24	1.33176e-22	-	XP_009769049.1	PREDICTED: uncharacterized protein LOC104219979 [Nicotiana sylvestris]	-	-	-	-	-	-	-	-
novel.15029	922	7.91	5.61	7.12	14.03	13.27	9.53	1.1761	4.03139e-06	1.92958e-05	-	XP_019225392.1	PREDICTED: probable disease resistance RPP8-like protein 2 [Nicotiana attenuata]	GO:0043531;GO:0006952	ADP binding;defense response	K13457	RPM1,RPS3	Plant-pathogen interaction	ko04626	-	-
novel.13972	1155	8.58	11.56	9.69	28.04	21.25	23.58	1.50043	4.22837e-19	6.15237e-18	-	XP_009624273.1	uncharacterized protein LOC104115343 isoform X1 [Nicotiana tomentosiformis]	-	-	-	-	-	-	-	-
Nta11g01590	2011	3.33	3.26	3.92	7.43	7.42	7.94	1.32644	1.27584e-19	1.9078e-18	PEX2	XP_016479884.1	PREDICTED: peroxisome biogenesis protein 2-like [Nicotiana tabacum]	GO:0009640;GO:0005777;GO:0006635;GO:0009506;GO:0004842;GO:0046872;GO:0016558;GO:0006513;GO:0005829	photomorphogenesis;peroxisome;fatty acid beta-oxidation;plasmodesma;ubiquitin-protein transferase activity;metal ion binding;protein import into peroxisome matrix;protein monoubiquitination;cytosol	K06664	PEX2,PXMP3	Peroxisome	ko04146	-	-
Nta01g22260	2067	7.48	6.05	4.74	21.64	23.76	25.83	2.16855	1.27718e-45	5.91328e-44	-	XP_009785344.1	PREDICTED: uncharacterized protein LOC104233617 [Nicotiana sylvestris]	-	-	-	-	-	-	-	-
Nta16g20380	1487	0	0	0	1.81	1.61	1.31	7.84847	2.68766e-10	2.04309e-09	GA2OX8	XP_009611553.1	gibberellin 2-beta-dioxygenase 8 [Nicotiana tomentosiformis]	GO:0046872;GO:0052635;GO:0051213;GO:0016491;GO:0031418	metal ion binding;C-20 gibberellin 2-beta-dioxygenase activity;dioxygenase activity;oxidoreductase activity;L-ascorbic acid binding	K04125	GA2ox	Diterpenoid biosynthesis	ko00904	-	-
Nta06g14920	1246	0.05	0	0.11	2.82	3.02	1.47	5.72603	9.42051e-10	6.81024e-09	HOX6	XP_009611805.1	homeobox-leucine zipper protein ATHB-7-like [Nicotiana tomentosiformis]	GO:0043565;GO:0005634;GO:0045893;GO:0000981	sequence-specific DNA binding;nucleus;positive regulation of transcription, DNA-templated;DNA-binding transcription factor activity, RNA polymerase II-specific	K09338	HD-ZIP	-	-	-	-
novel.36270	351	0	1.82	0.79	9.36	55.47	28.93	5.94329	5.42492e-09	3.63946e-08	-	-	-	-	-	-	-	-	-	-	-
Nta24g16590	1237	184.14	176.82	146.34	826.17	813.96	780.53	2.46614	2.77937e-99	5.18086e-97	-	NP_001312222.1	probable aquaporin PIP-type pTOM75 [Nicotiana tabacum]	GO:0016021;GO:0005773;GO:0009414;GO:0015267;GO:0015250;GO:0009506;GO:0005886	integral component of membrane;vacuole;response to water deprivation;channel activity;water channel activity;plasmodesma;plasma membrane	K09872	PIP	-	-	-	-
Nta12g00540	360	0	0	0	3.32	1.56	1.17	4.64101	0.0101889	0.0267586	-	XP_009780650.1	PREDICTED: uncharacterized protein LOC104229672 [Nicotiana sylvestris]	GO:0016021	integral component of membrane	-	-	-	-	-	-
Nta18g06820	2114	0	0.35	0.12	1.26	0.98	0.37	2.73499	0.000713402	0.0023988	WRKY24	XP_009603221.1	WRKY transcription factor WRKY24-like [Nicotiana tomentosiformis]	GO:0043565;GO:0003700;GO:0005634	sequence-specific DNA binding;DNA-binding transcription factor activity;nucleus	K13424	WRKY33	MAPK signaling pathway - plant;Plant-pathogen interaction	ko04016,ko04626	-	-
Nta17g04400	2001	2.56	1.7	2.01	11.38	12.72	11.95	2.73813	4.86529e-60	3.51099e-58	LECRKS4	XP_016439322.1	PREDICTED: L-type lectin-domain containing receptor kinase S.4-like [Nicotiana tabacum]	GO:0004672;GO:0004674;GO:0002229;GO:0004675;GO:0016021;GO:0005886;GO:0005524;GO:0030246;GO:0042742	protein kinase activity;protein serine/threonine kinase activity;defense response to oomycetes;transmembrane receptor protein serine/threonine kinase activity;integral component of membrane;plasma membrane;ATP binding;carbohydrate binding;defense response to bacterium	-	-	-	-	-	-
Nta03g20370	2124	1.14	1.12	1.05	16.21	10.16	12.75	3.79303	4.90812e-64	3.95594e-62	CAT1	NP_001312602.1	catalase isozyme 1 [Nicotiana tabacum]	GO:0020037;GO:0046872;GO:0004096;GO:0005886;GO:0005737;GO:0005777;GO:0006979;GO:0042542;GO:0042744	heme binding;metal ion binding;catalase activity;plasma membrane;cytoplasm;peroxisome;response to oxidative stress;response to hydrogen peroxide;hydrogen peroxide catabolic process	K03781	katE,CAT,catB,srpA	Peroxisome;MAPK signaling pathway - plant;Tryptophan metabolism;Glyoxylate and dicarboxylate metabolism	ko04146,ko04016,ko00380,ko00630	KOG0047	Catalase
Nta18g13590	2572	0.09	0.05	0.05	0.09	0.09	0.92	2.76013	0.00820461	0.0220721	ABCG9	XP_016444410.1	PREDICTED: ABC transporter G family member 9-like [Nicotiana tabacum]	GO:0005524;GO:0042626;GO:0016021	ATP binding;ATPase-coupled transmembrane transporter activity;integral component of membrane	K05681	ABCG2,CD338	ABC transporters	ko02010	KOG0061	Transporter, ABC superfamily (Breast cancer resistance protein)
Nta09g16770	648	7.89	6.63	5.19	64.05	72.28	67.59	3.58498	4.11433e-90	6.36342e-88	A70	XP_009801493.1	PREDICTED: uncharacterized protein LOC104247231 [Nicotiana sylvestris]	GO:0016021	integral component of membrane	-	-	-	-	-	-
Nta15g20790	2278	7.85	6.52	6.83	12.83	14.74	13.44	1.15975	1.15425e-19	1.73051e-18	At5g59250	XP_009779936.1	PREDICTED: D-xylose-proton symporter-like 3, chloroplastic isoform X1 [Nicotiana sylvestris]	GO:0016021;GO:0008643;GO:0022857;GO:0006817	integral component of membrane;carbohydrate transport;transmembrane transporter activity;phosphate ion transport	-	-	-	-	-	-
Nta02g03260	2024	0.17	0.27	0.15	2.75	0.38	44.15	6.44432	3.57309e-05	0.000149557	-	XP_009588330.1	L-ascorbate oxidase homolog [Nicotiana tomentosiformis]	GO:0016491;GO:0005507	oxidoreductase activity;copper ion binding	K00423	E1.10.3.3	Ascorbate and aldarate metabolism	ko00053	-	-
Nta17g02080	2828	32.18	28.66	29.66	73.82	76.89	59.21	1.42609	3.04008e-26	6.42198e-25	CDC48	XP_009761319.1	PREDICTED: cell division cycle protein 48 homolog [Nicotiana sylvestris]	GO:0051228;GO:0030970;GO:0030433;GO:0005829;GO:0016887;GO:0016787;GO:0097352;GO:0071712;GO:0031593;GO:0005634;GO:0034098;GO:0051301;GO:0005524	mitotic spindle disassembly;retrograde protein transport, ER to cytosol;ubiquitin-dependent ERAD pathway;cytosol;ATP hydrolysis activity;hydrolase activity;autophagosome maturation;ER-associated misfolded protein catabolic process;polyubiquitin modification-dependent protein binding;nucleus;VCP-NPL4-UFD1 AAA ATPase complex;cell division;ATP binding	K13525	VCP,CDC48	Protein processing in endoplasmic reticulum	ko04141	KOG0730	AAA+-type ATPase
Nta12g24520	2560	10.66	9.63	9.97	18.27	16.03	18.89	1.02062	4.28749e-25	8.5767e-24	PHL1	XP_009781298.1	PREDICTED: protein PHR1-LIKE 1-like isoform X2 [Nicotiana sylvestris]	GO:0005634;GO:0003677	nucleus;DNA binding	-	-	-	-	-	-
Nta08g01310	1545	0.56	0.59	0.54	0.84	1.14	1.04	1.04652	0.0130522	0.0333673	ENODL1	XP_016511302.1	PREDICTED: early nodulin-like protein 2 [Nicotiana tabacum]	GO:0046658;GO:0005886;GO:0016021;GO:0009055	anchored component of plasma membrane;plasma membrane;integral component of membrane;electron transfer activity	-	-	-	-	-	-
Nta01g04800	1524	15.27	16.22	15.6	31.11	25.49	28.31	1.05866	3.08651e-20	4.7815e-19	LRR2	XP_016470262.1	PREDICTED: somatic embryogenesis receptor kinase 2-like [Nicotiana tabacum]	GO:0016301	kinase activity	-	-	-	-	-	-
Nta04g26940	1585	6.53	6.78	5.45	11.62	17.12	10.01	1.27006	1.99412e-09	1.39659e-08	At2g34460	XP_009616616.1;XP_033515302.1	uncharacterized protein At2g34460, chloroplastic-like isoform X1 [Nicotiana tomentosiformis];uncharacterized protein At2g34460, chloroplastic-like isoform X2 [Nicotiana tomentosiformis]	GO:0016021	integral component of membrane	-	-	-	-	-	-
Nta11g09100	2423	54.77	53.3	57.29	143.88	130.66	130.7	1.50093	3.20515e-60	2.33059e-58	IWS1	XP_009765398.1;XP_019247822.1	PREDICTED: protein IWS1 homolog [Nicotiana sylvestris];PREDICTED: protein IWS1 homolog 1 [Nicotiana attenuata]	GO:0005634;GO:0009742;GO:0032784	nucleus;brassinosteroid mediated signaling pathway;regulation of DNA-templated transcription, elongation	K17498	SPN1,IWS1	-	-	KOG1793	Uncharacterized conserved protein
Nta01g06030	1460	10.68	10.97	11.6	21.93	21.16	22.39	1.18587	1.14487e-27	2.59882e-26	-	XP_009781294.1	PREDICTED: uncharacterized protein LOC104230236 isoform X1 [Nicotiana sylvestris]	GO:0005774;GO:0016021	vacuolar membrane;integral component of membrane	-	-	-	-	-	-
Nta03g07150	1566	6.23	4.98	4.08	7.97	11.35	8.48	1.07217	3.72792e-07	2.02519e-06	NIP2	XP_009766833.1	PREDICTED: NEP1-interacting protein-like 1 [Nicotiana sylvestris]	GO:0016021	integral component of membrane	-	-	-	-	-	-
novel.31628	420	0	0	0	1.25	1	8.87	5.98157	0.000207766	0.000768262	-	OIT35257.1	hypothetical protein A4A49_61894 [Nicotiana attenuata]	GO:0016021;GO:0016740	integral component of membrane;transferase activity	-	-	-	-	-	-
novel.8750	432	0.61	1.36	0.32	4.97	4.67	5.14	2.93878	0.000122133	0.000469515	-	XP_009805006.1	PREDICTED: uncharacterized protein LOC104250141 [Nicotiana sylvestris]	-	-	-	-	-	-	-	-
Nta24g09910	3297	0.13	0.18	0.15	0.2	0.39	0.44	1.34213	0.0111738	0.0290678	RR26	XP_009606770.1	two-component response regulator ORR26 isoform X1 [Nicotiana tomentosiformis]	GO:0003700;GO:0009736;GO:0000160;GO:0005634;GO:0003677	DNA-binding transcription factor activity;cytokinin-activated signaling pathway;phosphorelay signal transduction system;nucleus;DNA binding	K14491	ARR-B	Plant hormone signal transduction	ko04075	-	-
Nta23g05990	747	0.11	0	0	7.17	8.32	5.21	7.67236	3.8307e-10	2.86857e-09	-	XP_016495311.1	PREDICTED: uncharacterized protein LOC107814410 [Nicotiana tabacum]	GO:0016787;GO:0003676;GO:0015074;GO:0008270	hydrolase activity;nucleic acid binding;DNA integration;zinc ion binding	-	-	-	-	-	-
Nta06g06090	1816	10.44	9.27	5.78	13.73	23.24	14.99	1.2334	7.66149e-07	4.00326e-06	-	XP_009795166.1	PREDICTED: uncharacterized protein LOC104241904 [Nicotiana sylvestris]	-	-	-	-	-	-	-	-
Nta20g10710	357	60.44	51.06	55.48	85.45	110.08	124.46	1.14119	1.04627e-11	8.99572e-11	SAT	XP_019265138.1	PREDICTED: vinorine synthase-like [Nicotiana attenuata]	GO:0016747	acyltransferase activity, transferring groups other than amino-acyl groups	-	-	-	-	-	-
novel.5053	1527	2.16	1.31	1.17	10.06	16.63	11.83	3.47706	3.80165e-33	1.10042e-31	-	XP_016460762.1;OIT27397.1	PREDICTED: uncharacterized protein LOC107784196 [Nicotiana tabacum];hypothetical protein A4A49_27958 [Nicotiana attenuata]	GO:0015074;GO:0003676	DNA integration;nucleic acid binding	-	-	-	-	-	-
Nta05g10400	2582	4.78	4.27	4.11	15.2	15.73	15.45	2.02308	3.16465e-71	3.09573e-69	AGAL3	XP_009802955.1	PREDICTED: alpha-galactosidase-like [Nicotiana sylvestris]	GO:0052692;GO:0005975;GO:0009505	raffinose alpha-galactosidase activity;carbohydrate metabolic process;plant-type cell wall	K07407	E3.2.1.22B,galA,rafA	Galactose metabolism;Glycosphingolipid biosynthesis - globo and isoglobo series;Glycerolipid metabolism;Sphingolipid metabolism	ko00052,ko00603,ko00561,ko00600	KOG2366	Alpha-D-galactosidase (melibiase)
Nta01g09800	597	0.24	0.24	0.4	1.42	0.98	1.22	2.65145	0.0111516	0.0290179	POSF21	XP_009758131.1	PREDICTED: probable transcription factor PosF21 [Nicotiana sylvestris]	GO:0003700;GO:0005634	DNA-binding transcription factor activity;nucleus	-	-	-	-	-	-
Nta16g02210	447	0	0	0	0.81	1.72	0.63	4.52165	0.0136731	0.0347528	-	OIS96191.1	hypothetical protein A4A49_09538 [Nicotiana attenuata]	GO:0003676;GO:0004523	nucleic acid binding;RNA-DNA hybrid ribonuclease activity	K05605	HIBCH	Valine, leucine and isoleucine degradation;Propanoate metabolism;beta-Alanine metabolism	ko00280,ko00640,ko00410	-	-
Nta03g15930	2576	3.75	3.88	4.08	37.24	27.9	26.74	3.18259	1.21639e-86	1.70611e-84	PBL7	XP_009771752.1	PREDICTED: pto-interacting protein 1 isoform X1 [Nicotiana sylvestris]	GO:0005524;GO:0005886;GO:0006468;GO:0004672	ATP binding;plasma membrane;protein phosphorylation;protein kinase activity	-	-	-	-	-	-
novel.36913	811	1.28	0.87	0.47	1.93	3.58	1.81	1.79361	0.00165013	0.00516861	DEGP5	XP_018631384.1	protease Do-like 5, chloroplastic isoform X1 [Nicotiana tomentosiformis]	GO:0010206;GO:0004252;GO:0009543	photosystem II repair;serine-type endopeptidase activity;chloroplast thylakoid lumen	-	-	-	-	-	-
Nta06g14560	3978	4.66	5.21	5.7	8.68	9.9	9.88	1.07351	9.98302e-19	1.41478e-17	ABC1K3	XP_009610213.1	protein ACTIVITY OF BC1 COMPLEX KINASE 3, chloroplastic isoform X1 [Nicotiana tomentosiformis]	GO:0004672;GO:0005524	protein kinase activity;ATP binding	K08869	ADCK,ABC1	-	-	-	-
Nta09g15700	1261	1.85	1.79	1.49	5.56	5.06	5.97	1.89775	1.20312e-15	1.40195e-14	KAI2	XP_009793012.1	PREDICTED: probable esterase KAI2 [Nicotiana sylvestris]	GO:0005634;GO:0005737	nucleus;cytoplasm	-	-	-	-	-	-
Nta01g13470	2810	1.89	1.85	2.14	3.69	3.16	3.71	1.04655	3.19195e-10	2.40536e-09	LUL4	XP_009768134.1	PREDICTED: probable E3 ubiquitin-protein ligase LUL4 isoform X1 [Nicotiana sylvestris]	GO:0061630;GO:0016567	ubiquitin protein ligase activity;protein ubiquitination	-	-	-	-	KOG4265	Predicted E3 ubiquitin ligase
Nta10g03590	2500	9.72	8.76	8.27	15.78	16.04	16.87	1.06969	1.1327e-26	2.4405e-25	PDPK2	XP_009600849.1	3-phosphoinositide-dependent protein kinase 2-like [Nicotiana tomentosiformis]	GO:0106310;GO:0106311;GO:0004674;GO:0035556;GO:0018105;GO:0005524	protein serine kinase activity;protein serine/threonine kinase activity;protein serine/threonine kinase activity;intracellular signal transduction;peptidyl-serine phosphorylation;ATP binding	K06276	PDPK1	-	-	KOG0592	3-phosphoinositide-dependent protein kinase (PDK1)
novel.35152	441	279.26	327.66	219.45	1766.58	605.48	1205.21	2.35444	6.8089e-07	3.57736e-06	-	XP_016477325.1	PREDICTED: uncharacterized protein LOC107798803 [Nicotiana tabacum]	-	-	-	-	-	-	-	-
Nta13g21690	1827	2.46	2.31	1.53	59.7	75.1	67.01	5.21063	5.9641e-203	4.61218e-200	SCPL24	XP_009631140.1	serine carboxypeptidase 24-like [Nicotiana tomentosiformis]	GO:0016021;GO:0005576;GO:0005615;GO:0004185;GO:0009742	integral component of membrane;extracellular region;extracellular space;serine-type carboxypeptidase activity;brassinosteroid mediated signaling pathway	K16297	SCPL-II	-	-	-	-
Nta03g30340	2196	0	0.03	0	0.29	0.29	0.41	5.29588	8.53576e-05	0.000336944	WRKY6	XP_016458928.1;XP_009776375.1;XP_009776376.1	PREDICTED: WRKY transcription factor 6-like isoform X3 [Nicotiana tabacum];PREDICTED: probable WRKY transcription factor 31 isoform X1 [Nicotiana sylvestris];PREDICTED: probable WRKY transcription factor 31 isoform X2 [Nicotiana sylvestris]	GO:0003700;GO:0043565;GO:0005634	DNA-binding transcription factor activity;sequence-specific DNA binding;nucleus	-	-	-	-	-	-
Nta15g01120	954	0	0	0	0.89	0.45	0.24	5.45016	0.000575444	0.00196728	At3g06240	XP_009787764.1	PREDICTED: F-box/kelch-repeat protein At3g23880-like [Nicotiana sylvestris]	-	-	-	-	-	-	-	-
Nta16g06090	1304	0	0	0	16.69	11.15	27.09	11.1274	2.39185e-18	3.30778e-17	HCT	XP_016504660.1	PREDICTED: uncharacterized protein LOC107822629 [Nicotiana tabacum]	GO:0016747	acyltransferase activity, transferring groups other than amino-acyl groups	-	-	-	-	-	-
Nta20g15650	761	0	0.11	0	3.9	4.83	2.75	6.86389	4.44666e-08	2.70333e-07	-	OIT29755.1	hypothetical protein A4A49_15042 [Nicotiana attenuata]	GO:0016021	integral component of membrane	-	-	-	-	-	-
Nta03g22020	543	0	0	0	0.9	0.19	9.06	6.69024	0.00735894	0.020021	-	XP_009776543.1	PREDICTED: uncharacterized protein LOC104226288 [Nicotiana sylvestris]	GO:0016787;GO:0005576;GO:0004857	hydrolase activity;extracellular region;enzyme inhibitor activity	-	-	-	-	-	-
Nta16g25400	3502	14.31	13.28	13.63	21.46	28.6	24.8	1.06867	1.03105e-17	1.37089e-16	PXM16	XP_016508194.1	PREDICTED: insulin-degrading enzyme-like 1, peroxisomal [Nicotiana tabacum]	GO:0043171;GO:0005739;GO:0008237;GO:0051603;GO:0046872	peptide catabolic process;mitochondrion;metallopeptidase activity;proteolysis involved in cellular protein catabolic process;metal ion binding	K01408	IDE,ide	-	-	KOG0959	N-arginine dibasic convertase NRD1 and related Zn2+-dependent endopeptidases, insulinase superfamily
Nta24g07840	1475	116.4	108.92	74.7	157.48	213.05	158.14	1.03168	5.06339e-08	3.05909e-07	-	XP_016475273.1	PREDICTED: chlorophyll a-b binding protein, chloroplastic-like [Nicotiana tabacum]	GO:0009416;GO:0016021;GO:0016168;GO:0009523;GO:0009522;GO:0046872;GO:0009768;GO:0009765;GO:0009535;GO:0018298	response to light stimulus;integral component of membrane;chlorophyll binding;photosystem II;photosystem I;metal ion binding;photosynthesis, light harvesting in photosystem I;photosynthesis, light harvesting;chloroplast thylakoid membrane;protein-chromophore linkage	K08908	LHCA2	Photosynthesis - antenna proteins	ko00196	-	-
Nta07g01440	1668	1.79	1.23	0.68	2.82	2.55	3.91	1.52799	5.29178e-06	2.49631e-05	GDI1	XP_009795269.1	PREDICTED: rho GDP-dissociation inhibitor 1 [Nicotiana sylvestris]	GO:0016020;GO:0007266;GO:0005737;GO:0005094;GO:0005829	membrane;Rho protein signal transduction;cytoplasm;Rho GDP-dissociation inhibitor activity;cytosol	K12462	ARHGDI,RHOGDI	-	-	KOG3205	Rho GDP-dissociation inhibitor
novel.14231	554	0	0	0	2.08	2.71	1.74	6.2264	6.05481e-06	2.83095e-05	-	XP_016462977.1	PREDICTED: uncharacterized protein LOC107786058 [Nicotiana tabacum]	-	-	-	-	-	-	-	-
Nta11g21790	2234	4.08	3.49	3.4	6.5	7.55	6.85	1.14687	2.19579e-14	2.3391e-13	-	XP_009782832.1;XP_009782836.1	PREDICTED: acetolactate synthase small subunit 1, chloroplastic-like isoform X1 [Nicotiana sylvestris];PREDICTED: acetolactate synthase small subunit 1, chloroplastic-like isoform X2 [Nicotiana sylvestris]	GO:1990610;GO:0005829;GO:0009099;GO:0003984;GO:0009097	acetolactate synthase regulator activity;cytosol;valine biosynthetic process;acetolactate synthase activity;isoleucine biosynthetic process	K01653	E2.2.1.6S,ilvH,ilvN	Valine, leucine and isoleucine biosynthesis;Butanoate metabolism;C5-Branched dibasic acid metabolism;Pantothenate and CoA biosynthesis	ko00290,ko00650,ko00660,ko00770	KOG2663	Acetolactate synthase, small subunit
Nta21g03460	564	0.17	0.37	0.54	7.36	2.27	7.27	4.16794	1.41788e-07	8.12288e-07	CNL	XP_009796663.1	PREDICTED: butyrate--CoA ligase AAE11, peroxisomal-like [Nicotiana sylvestris]	GO:0016207;GO:0009698	4-coumarate-CoA ligase activity;phenylpropanoid metabolic process	K23618	AAE11_12	-	-	-	-
Nta04g00380	438	25.17	41.59	24.45	65.92	51.49	53.26	1.14794	1.57747e-06	7.93604e-06	BZIP53	XP_016487119.1	PREDICTED: bZIP transcription factor 53-like [Nicotiana tabacum]	GO:0046982;GO:0043565;GO:2000693;GO:0006971;GO:0003700;GO:0009267;GO:0000976;GO:0005634;GO:0045893	protein heterodimerization activity;sequence-specific DNA binding;positive regulation of seed maturation;hypotonic response;DNA-binding transcription factor activity;cellular response to starvation;transcription cis-regulatory region binding;nucleus;positive regulation of transcription, DNA-templated	-	-	-	-	-	-
novel.19788	504	0	0	0	19.19	8.75	5.43	8.33364	1.53104e-10	1.18817e-09	GASA12	XP_009607999.1	gibberellin-regulated protein 5-like [Nicotiana tomentosiformis]	-	-	-	-	-	-	-	-
Nta03g18000	1297	0.1	0	0	0.29	0.33	0.39	3.37782	0.015717	0.0393018	LPPE1	XP_009792097.1	PREDICTED: lipid phosphate phosphatase epsilon 2, chloroplastic-like [Nicotiana sylvestris]	GO:0006487;GO:0030176;GO:0047874;GO:0016021;GO:0008610;GO:0043231	protein N-linked glycosylation;integral component of endoplasmic reticulum membrane;dolichyldiphosphatase activity;integral component of membrane;lipid biosynthetic process;intracellular membrane-bounded organelle	K07252	DOLPP1	N-Glycan biosynthesis	ko00510	-	-
Nta19g06250	393	37.81	34.23	30.88	151.57	155.07	131.17	2.32413	1.8053e-34	5.5603e-33	VHA-F	XP_009627631.1	V-type proton ATPase subunit F [Nicotiana tomentosiformis]	GO:0033180;GO:0016020;GO:0046961;GO:0042625	proton-transporting V-type ATPase, V1 domain;membrane;proton-transporting ATPase activity, rotational mechanism;ATPase-coupled ion transmembrane transporter activity	K02151	ATPeV1F,ATP6S14	Phagosome;Oxidative phosphorylation	ko04145,ko00190	KOG3432	Vacuolar H+-ATPase V1 sector, subunit F
novel.36096	1105	0.79	0.39	0.57	2.44	4.39	3.45	2.76037	1.65191e-10	1.27729e-09	CYP96A15	XP_009802093.1	PREDICTED: cytochrome P450 86B1-like [Nicotiana sylvestris]	GO:0020037;GO:0005506;GO:0016705;GO:0016021;GO:0004497	heme binding;iron ion binding;oxidoreductase activity, acting on paired donors, with incorporation or reduction of molecular oxygen;integral component of membrane;monooxygenase activity	-	-	-	-	-	-
Nta07g00830	1808	3.22	3.35	4.88	8.87	8.07	8.69	1.37	5.06743e-14	5.24203e-13	REM4.1	XP_009802523.1	PREDICTED: remorin-like [Nicotiana sylvestris]	-	-	-	-	-	-	-	-
Nta14g13720	1721	0.04	0	0.04	0.11	0.25	0.26	3.28598	0.0181472	0.0446203	-	XP_016458502.1	PREDICTED: uncharacterized protein LOC107782173 isoform X1 [Nicotiana tabacum]	-	-	-	-	-	-	-	-
Nta12g30570	1834	3.76	5.04	4.39	21.35	17.2	21.47	2.39185	7.81828e-57	5.1191e-55	OXI1	XP_016466376.1	PREDICTED: serine/threonine-protein kinase OXI1-like [Nicotiana tabacum]	GO:0004674;GO:0004672;GO:0006468;GO:0005524;GO:0005634;GO:0005737;GO:0005886	protein serine/threonine kinase activity;protein kinase activity;protein phosphorylation;ATP binding;nucleus;cytoplasm;plasma membrane	K20714	OXI1	MAPK signaling pathway - plant	ko04016	-	-
Nta01g23350	1107	0	0	0	0.3	0.19	0.13	4.3778	0.019262	0.0469458	LTPG16	XP_009798529.1	PREDICTED: non-specific lipid-transfer protein-like protein At5g64080 [Nicotiana sylvestris]	GO:0005886;GO:0031225;GO:0016021	plasma membrane;anchored component of membrane;integral component of membrane	-	-	-	-	-	-
Nta17g04000	2994	0.16	0.34	0.16	0.63	0.51	0.62	1.66619	0.000260987	0.000949897	PLL5	XP_009772800.1	PREDICTED: probable protein phosphatase 2C 4 [Nicotiana sylvestris]	GO:0006470;GO:0004722	protein dephosphorylation;protein serine/threonine phosphatase activity	-	-	-	-	-	-
novel.37756	660	0	0	0	0.51	0.13	13.09	7.64337	0.00695376	0.019034	SPH5	OIS96344.1	hypothetical protein A4A49_58660 [Nicotiana attenuata]	GO:0060320;GO:0005576	rejection of self pollen;extracellular region	-	-	-	-	-	-
Nta16g25630	2325	28.29	25.27	27.41	119.93	115.68	121.14	2.34605	4.75948e-197	3.40457e-194	MUCI21	XP_009598979.1	alpha-1,3-arabinosyltransferase XAT3-like [Nicotiana tomentosiformis]	GO:0005794;GO:0016757;GO:0016021	Golgi apparatus;glycosyltransferase activity;integral component of membrane	-	-	-	-	-	-
Nta17g21510	2525	0.07	0.19	0.14	3.92	3.49	3.19	4.95175	1.06915e-34	3.32156e-33	CSLH1	XP_016463503.1	PREDICTED: cellulose synthase-like protein H1 [Nicotiana tabacum]	GO:0005886;GO:0030244;GO:0016760;GO:0005802;GO:0051753;GO:0009833;GO:0016021	plasma membrane;cellulose biosynthetic process;cellulose synthase (UDP-forming) activity;trans-Golgi network;mannan synthase activity;plant-type primary cell wall biogenesis;integral component of membrane	-	-	-	-	-	-
Nta07g03460	1392	3.5	3.3	2.5	16.54	14.75	22.34	2.72724	2.85454e-45	1.30788e-43	PPCK1	XP_009771066.1	PREDICTED: phosphoenolpyruvate carboxylase kinase 1-like [Nicotiana sylvestris]	GO:0035556;GO:0004674;GO:0018105;GO:0004683;GO:0005634;GO:0005737;GO:0009931;GO:0005516;GO:0005524;GO:0046777	intracellular signal transduction;protein serine/threonine kinase activity;peptidyl-serine phosphorylation;calmodulin-dependent protein kinase activity;nucleus;cytoplasm;calcium-dependent protein serine/threonine kinase activity;calmodulin binding;ATP binding;protein autophosphorylation	-	-	-	-	-	-
novel.16507	609	0.3	0.32	0.31	6.75	6.67	4.67	4.50815	1.15281e-10	9.03089e-10	SAUR64	XP_009760881.1	PREDICTED: auxin-induced protein 6B-like [Nicotiana sylvestris]	GO:0009733	response to auxin	-	-	-	-	-	-
Nta21g02720	1708	2.02	2.42	2.17	4.35	3.56	4.69	1.13389	4.29429e-08	2.61486e-07	AGD5	XP_009762283.1	PREDICTED: probable ADP-ribosylation factor GTPase-activating protein AGD5 [Nicotiana sylvestris]	GO:0043547;GO:0005096	positive regulation of GTPase activity;GTPase activator activity	K12486	SMAP	Endocytosis	ko04144	KOG0703	Predicted GTPase-activating protein
novel.7889	1235	0.05	0	0	1.43	4.02	2.54	7.30444	7.91762e-09	5.22118e-08	-	XP_016450546.1	PREDICTED: uncharacterized protein LOC107775332 [Nicotiana tabacum]	GO:0008270;GO:0003676	zinc ion binding;nucleic acid binding	-	-	-	-	-	-
Nta04g33190	2345	6.14	6.4	6.11	11.27	14.57	10.64	1.18151	1.77438e-13	1.75706e-12	MPK7	XP_009624520.1	mitogen-activated protein kinase 7-like [Nicotiana tomentosiformis]	GO:0005524;GO:0004707;GO:0005737;GO:0005634;GO:0035556;GO:0004674;GO:0106311;GO:0106310	ATP binding;MAP kinase activity;cytoplasm;nucleus;intracellular signal transduction;protein serine/threonine kinase activity;protein serine/threonine kinase activity;protein serine kinase activity	K20537	MPK7_14	MAPK signaling pathway - plant	ko04016	-	-
Nta12g25460	1828	1.06	0.63	0.93	4.96	9.18	4.05	3.02642	1.16117e-17	1.5371e-16	CYP94A2	XP_009781600.1	PREDICTED: cytochrome P450 94A2-like [Nicotiana sylvestris]	GO:0020037;GO:0005506;GO:0016021;GO:0016705	heme binding;iron ion binding;integral component of membrane;oxidoreductase activity, acting on paired donors, with incorporation or reduction of molecular oxygen	K20769	CYP94A5	Cutin, suberine and wax biosynthesis	ko00073	-	-
novel.21555	470	0.75	1.1	0.53	4.1	3.31	5.83	2.69146	0.000115931	0.000447385	-	-	-	-	-	-	-	-	-	-	-
Nta11g16290	1542	0.28	0.38	0.17	11.23	10.41	10.28	5.48201	1.14387e-53	6.77629e-52	GATA11	XP_009774660.1	PREDICTED: GATA transcription factor 11-like [Nicotiana sylvestris]	GO:0006355;GO:0005634;GO:0008270;GO:0030154;GO:0043565	regulation of transcription, DNA-templated;nucleus;zinc ion binding;cell differentiation;sequence-specific DNA binding	-	-	-	-	-	-
Nta12g06530	1296	2.73	2.78	1.39	16.26	20.2	15.46	3.12256	2.36592e-39	8.73499e-38	CYP76B6	XP_009624917.1	geraniol 8-hydroxylase-like [Nicotiana tomentosiformis]	GO:0016021;GO:0016705;GO:0004497;GO:0020037;GO:0005506;GO:0016709;GO:0016020	integral component of membrane;oxidoreductase activity, acting on paired donors, with incorporation or reduction of molecular oxygen;monooxygenase activity;heme binding;iron ion binding;oxidoreductase activity, acting on paired donors, with incorporation or reduction of molecular oxygen, NAD(P)H as one donor, and incorporation of one atom of oxygen;membrane	-	-	-	-	-	-
Nta07g19900	2173	2.98	2.25	3.42	35.86	38.1	38.27	3.90387	3.92974e-183	2.36719e-180	AAP6	XP_009793584.1	PREDICTED: amino acid permease 6-like [Nicotiana sylvestris]	GO:0005886;GO:0016021;GO:0006865	plasma membrane;integral component of membrane;amino acid transport	K24917	AAP	-	-	-	-
Nta08g13840	1390	0.87	0.86	0.66	1.6	1.8	2.9	1.59449	2.26261e-05	9.75003e-05	PER12	NP_001312758.1	peroxidase 12-like precursor [Nicotiana tabacum]	GO:0004601;GO:0016021;GO:0005576;GO:0020037;GO:0046872;GO:0009506;GO:0006979;GO:0042744;GO:0009505	peroxidase activity;integral component of membrane;extracellular region;heme binding;metal ion binding;plasmodesma;response to oxidative stress;hydrogen peroxide catabolic process;plant-type cell wall	K00430	E1.11.1.7	Phenylpropanoid biosynthesis	ko00940	-	-
Nta05g18860	2066	0.14	0.06	0.06	0.31	0.23	1.36	3.03558	0.000455827	0.00158495	Rv0183	XP_009788324.1	PREDICTED: monoglyceride lipase-like [Nicotiana sylvestris]	GO:0016020;GO:0016298;GO:0016021	membrane;lipase activity;integral component of membrane	K01054	MGLL	Glycerolipid metabolism	ko00561	-	-
Nta24g19090	1178	4.6	10.37	7.17	14.65	16.28	14.39	1.24498	7.03449e-07	3.69012e-06	-	XP_033513207.1	protein NIM1-INTERACTING 2 [Nicotiana tomentosiformis]	GO:0010112	regulation of systemic acquired resistance	-	-	-	-	-	-
Nta11g15170	1340	9.1	7.66	9.15	20.5	17.57	17.61	1.17251	2.16265e-19	3.19709e-18	-	XP_016469344.1;XP_019239763.1	PREDICTED: uncharacterized protein LOC107791740 [Nicotiana tabacum];PREDICTED: uncharacterized protein LOC109219745 [Nicotiana attenuata]	-	-	-	-	-	-	-	-
novel.18790	557	659.56	625.14	597.25	1922.63	1624.65	1472.03	1.64523	3.09138e-28	7.22956e-27	-	XP_009794256.1	PREDICTED: metallothionein-like protein type 2 [Nicotiana sylvestris]	GO:0046872	metal ion binding	-	-	-	-	-	-
novel.27025	982	5.77	5.63	4.12	9.17	10.83	8.75	1.10889	2.59061e-07	1.43347e-06	AE7	XP_009595806.1	protein AE7-like [Nicotiana tomentosiformis]	GO:0016226;GO:0106035	iron-sulfur cluster assembly;protein maturation by [4Fe-4S] cluster transfer	-	-	-	-	KOG3381	Uncharacterized conserved protein
Nta12g21420	522	0	0	0	103.55	106.31	96.7	11.5995	1.43727e-22	2.51989e-21	At1g18250	BAA95165.1	pistil transmitting tissue specific thaumatin (SE39b)-like protein, partial [Nicotiana tabacum]	GO:0006952;GO:0005576	defense response;extracellular region	-	-	-	-	-	-
novel.3671	644	0.14	0.58	0.14	3.2	3.03	4.8	3.90466	1.3871e-07	7.95743e-07	ATL18	OIT32175.1	ring-h2 finger protein atl18 [Nicotiana attenuata]	GO:0016567;GO:0061630;GO:0046872;GO:0016021	protein ubiquitination;ubiquitin protein ligase activity;metal ion binding;integral component of membrane	K16281	RHA1	-	-	-	-
Nta15g27780	1635	2.36	1.9	1.32	20.13	10.82	14.62	3.23743	6.67306e-34	2.01197e-32	-	XP_009783958.1	PREDICTED: peroxisomal (S)-2-hydroxy-acid oxidase [Nicotiana sylvestris]	GO:0008891;GO:0010181;GO:0009854;GO:0005777;GO:0052854;GO:0052852;GO:0052853	(S)-2-hydroxy-acid oxidase activity;FMN binding;oxidative photosynthetic carbon pathway;peroxisome;(S)-2-hydroxy-acid oxidase activity;(S)-2-hydroxy-acid oxidase activity;(S)-2-hydroxy-acid oxidase activity	K11517	HAO	Peroxisome;Glyoxylate and dicarboxylate metabolism	ko04146,ko00630	KOG0538	Glycolate oxidase
novel.18967	859	5.26	4.5	6.48	14.51	13.05	14.78	1.59315	3.76449e-16	4.54583e-15	-	-	-	-	-	-	-	-	-	-	-
Nta07g09410	1658	0.04	0.04	0.08	1.03	0.97	0.61	4.32741	6.53956e-07	3.44534e-06	NAP2	XP_009781251.1	PREDICTED: NAC transcription factor 29-like [Nicotiana sylvestris]	GO:0003677;GO:0006355	DNA binding;regulation of transcription, DNA-templated	-	-	-	-	-	-
Nta08g05690	1551	0	0	0	0.12	0.16	0.25	4.74663	0.00553824	0.0155085	VIT_19s0014g04930	XP_016493323.1	PREDICTED: (-)-germacrene D synthase-like isoform X1 [Nicotiana tabacum]	GO:0010333;GO:0000287	terpene synthase activity;magnesium ion binding	K15803	GERD	Sesquiterpenoid and triterpenoid biosynthesis	ko00909	-	-
Nta12g02220	1267	13.09	11.61	12.2	28.55	28.7	26.53	1.39475	1.31163e-30	3.40405e-29	PSAL	XP_016443582.1	PREDICTED: photosystem I reaction center subunit XI, chloroplastic-like [Nicotiana tabacum]	GO:0009538;GO:0009535;GO:0015979;GO:0016021	photosystem I reaction center;chloroplast thylakoid membrane;photosynthesis;integral component of membrane	K02699	psaL	Photosynthesis	ko00195	-	-
Nta12g00690	2268	0.03	0	0.03	0.25	0.23	0.34	4.14789	0.000769844	0.00257391	At4g02900	XP_009601331.1	CSC1-like protein At4g02900 isoform X1 [Nicotiana tomentosiformis]	GO:0005886;GO:0005227;GO:0006811;GO:0016021	plasma membrane;calcium activated cation channel activity;ion transport;integral component of membrane	K21989	TMEM63,CSC1	-	-	-	-
Nta12g22950	888	53.61	55.23	54.52	105.87	124.96	88.69	1.19438	1.38297e-15	1.60271e-14	ATG8I	CAA3030835.1;XP_009761353.1	autophagy-related 8i [Olea europaea subsp. europaea];PREDICTED: autophagy-related protein 8i [Nicotiana sylvestris]	GO:0006914;GO:0016020;GO:0006995	autophagy;membrane;cellular response to nitrogen starvation	K08341	GABARAP,ATG8,LC3	Autophagy - other	ko04136	KOG1654	Microtubule-associated anchor protein involved in autophagy and membrane trafficking
novel.39412	597	0.15	0.67	0.16	1.37	0.94	2.67	2.54529	0.00677446	0.0185944	-	-	-	-	-	-	-	-	-	-	-
novel.36186	565	0	0	0	0	25.23	24.45	9.1536	0.0191583	0.0467369	-	OIT30000.1	lob domain-containing protein 12 [Nicotiana attenuata]	-	-	-	-	-	-	-	-
Nta11g06420	1319	0.05	0	0	0.19	0.49	0.36	4.48523	0.00266507	0.00801763	CLH1	XP_009777295.1	PREDICTED: chlorophyllase-1-like isoform X1 [Nicotiana sylvestris]	GO:0016021;GO:0015996;GO:0047746	integral component of membrane;chlorophyll catabolic process;chlorophyllase activity	K08099	E3.1.1.14	Porphyrin and chlorophyll metabolism	ko00860	-	-
Nta17g00960	2386	11.43	9.12	7.19	18.84	24	20.71	1.35462	5.56156e-16	6.63054e-15	At2g36630	XP_009803774.1	PREDICTED: uncharacterized protein LOC104249090 [Nicotiana sylvestris]	GO:0031464;GO:0016567;GO:0016021	Cul4A-RING E3 ubiquitin ligase complex;protein ubiquitination;integral component of membrane	-	-	-	-	-	-
Nta08g06020	1239	112.46	137.93	158.97	281.33	321.34	337.57	1.40589	9.00461e-24	1.68895e-22	BHLH75	XP_009602728.1	transcription factor BEE 1-like [Nicotiana tomentosiformis]	GO:0046983;GO:0006355;GO:0005634;GO:0003700	protein dimerization activity;regulation of transcription, DNA-templated;nucleus;DNA-binding transcription factor activity	-	-	-	-	-	-
Nta02g12040	2171	6.36	6.59	7.31	13.66	12.6	13.71	1.18901	8.38507e-25	1.65578e-23	PPH	NP_001313056.1	pheophytinase, chloroplastic-like [Nicotiana tabacum]	GO:0009507;GO:0080124;GO:0015996	chloroplast;pheophytinase activity;chlorophyll catabolic process	-	-	-	-	-	-
Nta16g25190	1746	4.08	3.63	2.47	8.16	12.55	8.05	1.71215	3.05316e-12	2.74372e-11	-	XP_016513465.1	PREDICTED: uncharacterized protein LOC107830433 [Nicotiana tabacum]	-	-	-	-	-	-	-	-
novel.25524	478	0	0	0	1.86	2.94	1.33	5.70377	0.000120152	0.000462394	-	XP_016554234.1	PREDICTED: uncharacterized protein LOC107853757 [Capsicum annuum]	GO:0009073;GO:0016491;GO:0003856;GO:0008652	aromatic amino acid family biosynthetic process;oxidoreductase activity;3-dehydroquinate synthase activity;cellular amino acid biosynthetic process	-	-	-	-	-	-
Nta06g23820	438	3.22	2.29	3.45	7.92	9.03	6.62	1.62736	0.000565644	0.00193679	At1g15400	XP_016495624.1	PREDICTED: uncharacterized protein At1g15400-like [Nicotiana tabacum]	-	-	-	-	-	-	-	-
Nta18g10080	435	1313.55	1196.43	1182.38	2457.53	2198.61	2174.14	1.12004	2.85424e-17	3.69623e-16	SEND33	XP_009600605.1	ferredoxin [Nicotiana tomentosiformis]	GO:0009507;GO:0009055;GO:0046872;GO:0051537	chloroplast;electron transfer activity;metal ion binding;2 iron, 2 sulfur cluster binding	K02639	petF	Photosynthesis	ko00195	-	-
Nta02g10100	945	0.08	0	0	1.05	0.31	0.48	4.67411	0.00179724	0.0055881	MHX	XP_018629049.2	LOW QUALITY PROTEIN: uncharacterized protein LOC104104472 [Nicotiana tomentosiformis]	GO:0016020;GO:0016021;GO:0055085;GO:0030001;GO:0015491	membrane;integral component of membrane;transmembrane transport;metal ion transport;cation:cation antiporter activity	K03452	MHX	-	-	KOG1306	Ca2+/Na+ exchanger NCX1 and related proteins
Nta02g22600	3336	0.71	0.68	0.2	1.21	1.53	2.02	1.72137	2.62469e-05	0.000112149	PCMP-H65	XP_016471725.1	PREDICTED: pentatricopeptide repeat-containing protein At4g01030, mitochondrial-like [Nicotiana tabacum]	GO:0008270	zinc ion binding	-	-	-	-	-	-
Nta19g00070	1712	2.93	2.47	4.33	24.67	15.88	22.26	2.87947	5.88176e-38	2.05991e-36	AGT1	XP_019241913.1;XP_009775939.1	PREDICTED: serine--glyoxylate aminotransferase-like [Nicotiana attenuata];PREDICTED: serine--glyoxylate aminotransferase [Nicotiana sylvestris]	GO:0004760;GO:0019265;GO:0008453;GO:0005777	serine-pyruvate transaminase activity;glycine biosynthetic process, by transamination of glyoxylate;alanine-glyoxylate transaminase activity;peroxisome	K00830	AGXT	Peroxisome;Alanine, aspartate and glutamate metabolism;Glycine, serine and threonine metabolism;Glyoxylate and dicarboxylate metabolism	ko04146,ko00250,ko00260,ko00630	-	-
Nta01g11470	1269	6.74	8.58	10.05	19.56	20.26	20.55	1.46434	2.43733e-20	3.79741e-19	WDL2	XP_016464198.1	PREDICTED: protein WVD2-like 2 [Nicotiana tabacum]	GO:0005874;GO:0005737	microtubule;cytoplasm	-	-	-	-	-	-
Nta01g21190	1651	0.92	0.74	0.88	2.71	4.38	3.31	2.24106	3.08686e-13	3.00474e-12	ATL4	XP_009767507.1	PREDICTED: E3 ubiquitin-protein ligase ATL4 [Nicotiana sylvestris]	GO:0031625;GO:0016567;GO:0016021	ubiquitin protein ligase binding;protein ubiquitination;integral component of membrane	K10663	ATL4	-	-	-	-
Nta22g02070	651	0.8	0.14	0.28	2.1	1.76	6.23	3.19286	4.93249e-05	0.000201821	RABA1F	XP_006343219.1	PREDICTED: ras-related protein RABA1f-like [Solanum tuberosum]	GO:0005525;GO:0003924;GO:0005768	GTP binding;GTPase activity;endosome	K07904	RAB11A	Endocytosis	ko04144	-	-
novel.34387	550	3.05	3.53	2.47	5.46	6.78	5.69	1.21092	0.00168729	0.0052769	RPL6	XP_016484084.1	PREDICTED: 60S ribosomal protein L6, mitochondrial-like isoform X1 [Nicotiana tabacum]	GO:0019843;GO:0005840;GO:0006412;GO:0003735	rRNA binding;ribosome;translation;structural constituent of ribosome	K02933	RP-L6,MRPL6,rplF	Ribosome	ko03010	-	-
novel.36875	766	0.61	0.55	0.64	1.22	2.08	1.2	1.53881	0.0140971	0.035694	-	-	-	-	-	-	-	-	-	-	-
novel.28814	611	0.89	3.2	5.14	12.98	10.4	20.79	2.46158	6.09365e-08	3.65338e-07	-	XP_006357483.1	PREDICTED: uncharacterized protein LOC102595357 [Solanum tuberosum]	-	-	-	-	-	-	-	-
Nta04g08480	829	1.45	0.97	1.61	2.8	2.49	3.27	1.29181	0.00133587	0.00426568	At5g65660	XP_009600952.1	uncharacterized protein At5g65660-like [Nicotiana tomentosiformis]	GO:0016021	integral component of membrane	-	-	-	-	-	-
Nta03g07970	2198	0	0	0	0.37	1.26	0.71	7.50098	1.26896e-08	8.18963e-08	PLT6	XP_009799010.1	PREDICTED: probable polyol transporter 6 [Nicotiana sylvestris]	GO:0022857;GO:0006817;GO:0016021	transmembrane transporter activity;phosphate ion transport;integral component of membrane	-	-	-	-	-	-
novel.23494	785	6.7	4.73	2.68	101.77	154.26	80.58	4.80332	2.04305e-25	4.13713e-24	KWL1	XP_016456932.1	PREDICTED: kiwellin-like [Nicotiana tabacum]	-	-	-	-	-	-	-	-
Nta03g18160	444	0.57	0	0	11.79	11.65	5.43	5.85232	3.20335e-07	1.7537e-06	BZIP44	XP_009800919.1	PREDICTED: ocs element-binding factor 1-like [Nicotiana sylvestris]	GO:0003700;GO:0000976;GO:0005634;GO:0045893	DNA-binding transcription factor activity;transcription cis-regulatory region binding;nucleus;positive regulation of transcription, DNA-templated	-	-	-	-	-	-
novel.25945	3518	0.11	0.4	0.33	4.27	1.84	4.1	3.64463	3.63897e-09	2.48708e-08	-	-	-	-	-	-	-	-	-	-	-
Nta14g15260	2097	0	0	0	0.22	0.06	5.63	8.68624	0.00197194	0.00608007	-	XP_009600209.1	putative aldehyde oxidase Art an 7 [Nicotiana tomentosiformis]	-	-	-	-	-	-	-	-
Nta02g14010	2040	3.99	5.81	5.79	14.22	10.38	13.59	1.49654	4.08554e-16	4.91278e-15	PLT5	XP_016450641.1	PREDICTED: polyol transporter 5-like [Nicotiana tabacum]	GO:0016021;GO:0006817;GO:0022857	integral component of membrane;phosphate ion transport;transmembrane transporter activity	-	-	-	-	-	-
Nta07g24050	977	0	0	0	1.79	1.53	1.29	7.03115	4.91738e-08	2.97654e-07	-	XP_009778330.1	PREDICTED: uncharacterized protein LOC104227724 [Nicotiana sylvestris]	GO:0009061	anaerobic respiration	-	-	-	-	-	-
Nta07g01340	2059	0.06	0	0	3.19	3.3	2.58	7.48404	1.0279e-12	9.57303e-12	CYP71D55	XP_009795889.1	PREDICTED: premnaspirodiene oxygenase-like [Nicotiana sylvestris]	GO:0004497;GO:0016705;GO:0016021;GO:0020037;GO:0005506	monooxygenase activity;oxidoreductase activity, acting on paired donors, with incorporation or reduction of molecular oxygen;integral component of membrane;heme binding;iron ion binding	-	-	-	-	-	-
Nta07g20600	2820	3.53	3.69	2.61	5.51	5.75	6.2	1.03305	3.16383e-11	2.61147e-10	FKBP70	XP_009764360.1	PREDICTED: peptidyl-prolyl cis-trans isomerase FKBP62-like isoform X1 [Nicotiana sylvestris]	GO:0061077;GO:0000413;GO:0005737;GO:0003755	chaperone-mediated protein folding;protein peptidyl-prolyl isomerization;cytoplasm;peptidyl-prolyl cis-trans isomerase activity	K09571	FKBP4_5	-	-	KOG0543	FKBP-type peptidyl-prolyl cis-trans isomerase
Nta03g19040	918	10.36	11.34	8.5	33.08	56.31	42.87	2.34489	8.70692e-29	2.07869e-27	ATJ11	XP_009784395.1	PREDICTED: chaperone protein dnaJ 11, chloroplastic [Nicotiana sylvestris]	-	-	-	-	-	-	-	-
Nta10g11960	2280	0.59	0.48	0.69	1.31	1.21	3.01	1.84627	3.81151e-06	1.82893e-05	PROT1	XP_009625775.1	proline transporter 2-like [Nicotiana tomentosiformis]	GO:0016021;GO:0006865;GO:0005886	integral component of membrane;amino acid transport;plasma membrane	-	-	-	-	-	-
Nta24g12550	2176	24.68	23.44	24.73	42.14	58.32	40.63	1.1665	1.50365e-13	1.49962e-12	-	NP_001313063.1	vacuolar-processing enzyme-like precursor [Nicotiana tabacum]	GO:0051603;GO:0006624;GO:0004197;GO:0005773	proteolysis involved in cellular protein catabolic process;vacuolar protein processing;cysteine-type endopeptidase activity;vacuole	K01369	LGMN	-	-	KOG1349	Gpi-anchor transamidase
Nta20g07010	1746	0.03	0.04	0.04	0.21	0.35	0.36	3.30891	0.00269998	0.00810986	DOF2.4	XP_009627605.1	dof zinc finger protein DOF2.4-like [Nicotiana tomentosiformis]	GO:0006355;GO:0003677;GO:0005634	regulation of transcription, DNA-templated;DNA binding;nucleus	-	-	-	-	-	-
Nta11g24630	2601	6.93	5.75	7.12	14.4	13.83	15.66	1.33592	1.29843e-33	3.85194e-32	SPD1	XP_009770231.1	PREDICTED: uncharacterized protein ycf45 [Nicotiana sylvestris]	GO:0016887;GO:0005524;GO:0009507	ATP hydrolysis activity;ATP binding;chloroplast	-	-	-	-	-	-
Nta22g05100	925	1.48	1.57	1.7	2.86	3.62	2.29	1.10936	0.00282511	0.00844756	At5g65660	XP_009613993.1	uncharacterized protein At5g65660-like [Nicotiana tomentosiformis]	GO:0016021	integral component of membrane	-	-	-	-	-	-
novel.18752	788	2.65	2.91	2.38	5.43	3.07	5.24	1.00239	0.00407602	0.011771	-	XP_009779183.1	PREDICTED: uncharacterized protein LOC104228417 [Nicotiana sylvestris]	GO:0008270;GO:0015074;GO:0003676	zinc ion binding;DNA integration;nucleic acid binding	-	-	-	-	-	-
novel.28062	943	1.44	1.2	0.55	2.34	1.07	3.11	1.22566	0.0195488	0.0475637	-	-	-	-	-	-	-	-	-	-	-
Nta12g15780	1508	3.82	3.46	3.6	8.51	19.22	8.61	1.96762	4.22921e-10	3.15295e-09	-	XP_009622236.1;XP_016516127.1	PGR5-like protein 1B, chloroplastic isoform X1 [Nicotiana tomentosiformis];PREDICTED: PGR5-like protein 1B, chloroplastic isoform X1 [Nicotiana tabacum]	GO:0016021;GO:0009773;GO:0016730;GO:0009535	integral component of membrane;photosynthetic electron transport in photosystem I;oxidoreductase activity, acting on iron-sulfur proteins as donors;chloroplast thylakoid membrane	-	-	-	-	-	-
Nta21g11280	1216	1.08	1.31	0.45	3.99	7.7	4.85	2.76115	3.5983e-12	3.21243e-11	TSJT1	XP_016484497.1	PREDICTED: stem-specific protein TSJT1-like [Nicotiana tabacum]	-	-	-	-	-	-	-	-
Nta10g14750	1108	9.55	8.16	6.44	18.35	14.79	13.76	1.17274	2.03823e-09	1.42574e-08	-	XP_009593949.1	uncharacterized protein LOC104090532 isoform X1 [Nicotiana tomentosiformis]	-	-	-	-	-	-	-	-
Nta07g07560	2271	17.64	17.1	18.87	29.2	32.13	34.37	1.04622	1.40408e-29	3.47383e-28	-	XP_009774156.1	PREDICTED: putative mediator of RNA polymerase II transcription subunit 8 [Nicotiana sylvestris]	-	-	-	-	-	-	-	-
Nta06g30370	1727	3.23	3.64	3.81	12.88	14.2	14.1	2.15505	3.41112e-51	1.8824e-49	GLCAT14A	XP_016501144.1	PREDICTED: beta-glucuronosyltransferase GlcAT14C-like [Nicotiana tabacum]	GO:0016020;GO:0015020	membrane;glucuronosyltransferase activity	-	-	-	-	-	-
Nta24g17070	2931	4.75	4.38	4.07	8.78	9.65	9.48	1.28767	2.24089e-27	5.01122e-26	CAX2	NP_001311933.1	vacuolar cation/proton exchanger 2-like [Nicotiana tabacum]	GO:0015369;GO:0006874;GO:0070588;GO:0009705;GO:0016021;GO:0005774	calcium:proton antiporter activity;cellular calcium ion homeostasis;calcium ion transmembrane transport;plant-type vacuole membrane;integral component of membrane;vacuolar membrane	K07300	chaA,CAX	-	-	KOG1397	Ca2+/H+ antiporter VCX1 and related proteins
Nta13g03880	1614	0.04	0.08	0.04	0.11	0	1.9	3.82443	0.00781664	0.0211277	CPK17	XP_009796949.1	PREDICTED: calcium-dependent protein kinase 34-like [Nicotiana sylvestris]	GO:0005509;GO:0035556;GO:0004672;GO:0005524;GO:0005516;GO:0046777;GO:0009931;GO:0005634;GO:0005737;GO:0018105;GO:0004683	calcium ion binding;intracellular signal transduction;protein kinase activity;ATP binding;calmodulin binding;protein autophosphorylation;calcium-dependent protein serine/threonine kinase activity;nucleus;cytoplasm;peptidyl-serine phosphorylation;calmodulin-dependent protein kinase activity	K13412	CPK	Plant-pathogen interaction	ko04626	-	-
novel.22305	948	6.75	6.69	6.48	13.84	12.87	14.86	1.27019	3.85153e-15	4.32766e-14	-	XP_009803004.1	PREDICTED: uncharacterized protein LOC104248449 [Nicotiana sylvestris]	-	-	-	-	-	-	-	-
Nta16g11720	1568	180.45	164.28	195.04	341.04	296.2	348.53	1.07519	3.68226e-26	7.76135e-25	-	XP_016444177.1	PREDICTED: uncharacterized protein LOC107769471 [Nicotiana tabacum]	-	-	-	-	-	-	-	-
Nta05g30780	1109	0	0	0	0.12	0.55	0.06	4.65648	0.0163349	0.0406621	-	XP_009763449.1	PREDICTED: cucumber peeling cupredoxin-like [Nicotiana sylvestris]	GO:0009055;GO:0046658	electron transfer activity;anchored component of plasma membrane	-	-	-	-	-	-
novel.8619	751	4.64	6.47	3.86	11.82	5.04	11.56	1.13683	0.00111883	0.0036259	-	XP_009787663.1	PREDICTED: uncharacterized protein LOC104235574 [Nicotiana sylvestris]	-	-	-	-	-	-	-	-
novel.20797	813	3.24	3.27	3.74	5.46	6.4	7.03	1.08115	3.3793e-05	0.000142027	-	XP_009793811.1	PREDICTED: uncharacterized protein LOC104240645 [Nicotiana sylvestris]	-	-	-	-	-	-	-	-
novel.21235	882	0	0.09	0	3.72	3.46	3.16	7.02191	1.18607e-08	7.67716e-08	-	-	-	-	-	-	-	-	-	-	-
Nta02g14060	1862	0.03	0	0	3.13	4.03	2.63	8.32319	6.1725e-12	5.40682e-11	USPL1	XP_016441387.1	PREDICTED: BURP domain protein USPL1-like [Nicotiana tabacum]	-	-	-	-	-	-	-	-
novel.29007	2113	3.58	3.16	3.8	9.82	8.09	11.93	1.69339	5.02389e-23	9.02377e-22	-	-	-	-	-	-	-	-	-	-	-
Nta12g24480	2595	2.88	3.57	3.09	7.92	5.3	6.67	1.26534	3.33663e-12	2.9858e-11	-	XP_016499112.1	PREDICTED: uncharacterized protein LOC107817760 [Nicotiana tabacum]	GO:0036297;GO:0043240;GO:0006974	interstrand cross-link repair;Fanconi anaemia nuclear complex;cellular response to DNA damage stimulus	-	-	-	-	-	-
Nta16g17570	805	6.85	6.59	5.48	16.99	13.37	13.57	1.44853	4.59428e-12	4.06607e-11	-	XP_016491421.1	PREDICTED: uncharacterized protein LOC107811080 [Nicotiana tabacum]	-	-	-	-	-	-	-	-
novel.8388	357	0	0	0.55	15.05	8.02	15.63	6.25587	1.15876e-06	5.93126e-06	-	PHT82183.1	hypothetical protein T459_15198 [Capsicum annuum]	GO:0016021	integral component of membrane	-	-	-	-	-	-
Nta06g07200	402	1.82	0.82	0.78	3.14	3.76	5.85	2.07255	0.00808507	0.0217781	At3g53850	XP_009594232.1	CASP-like protein 5B1 [Nicotiana tomentosiformis]	GO:0016021;GO:0005886;GO:0016020	integral component of membrane;plasma membrane;membrane	-	-	-	-	-	-
Nta02g11330	2286	0.08	0.13	0.08	2.19	1.8	1.21	4.39579	1.05337e-15	1.23297e-14	AT4	XP_016436094.1	PREDICTED: 3&apos;-N-debenzoyl-2&apos;-deoxytaxol N-benzoyltransferase-like [Nicotiana tabacum]	GO:0016410;GO:0016747	N-acyltransferase activity;acyltransferase activity, transferring groups other than amino-acyl groups	-	-	-	-	-	-
Nta01g19360	630	1.26	1.21	2.06	31.14	23.14	16.48	4.19814	1.72958e-27	3.88145e-26	EXL2	XP_009760896.1	PREDICTED: protein EXORDIUM-like 2 [Nicotiana sylvestris]	GO:0005615	extracellular space	-	-	-	-	-	-
Nta02g23470	753	0	0.45	0.66	2.08	1.6	1.23	2.38629	0.0027458	0.00823323	ATHB-7	XP_016447066.1	PREDICTED: homeobox-leucine zipper protein ATHB-12-like [Nicotiana tabacum]	GO:0000981;GO:0045893;GO:0005634;GO:0043565	DNA-binding transcription factor activity, RNA polymerase II-specific;positive regulation of transcription, DNA-templated;nucleus;sequence-specific DNA binding	K09338	HD-ZIP	-	-	-	-
novel.9729	771	1.01	3.14	1.16	3.32	3.81	3.34	1.19927	0.011149	0.0290124	-	-	-	-	-	-	-	-	-	-	-
novel.38694	1079	0.45	0	0.4	0.63	2.14	1.13	2.42117	0.00270446	0.00812247	ART2	BAB33421.1	putative senescence-associated protein, partial [Pisum sativum]	-	-	-	-	-	-	-	-
Nta08g11040	2281	5.14	4.9	2.23	16.33	23.6	15.9	2.40089	4.82901e-09	3.25418e-08	-	XP_009630281.1	sucrose transport protein-like [Nicotiana tomentosiformis]	GO:0008506;GO:0008515;GO:0005887;GO:0005773;GO:0005886;GO:0006817;GO:0016020;GO:0005985	sucrose:proton symporter activity;sucrose transmembrane transporter activity;integral component of plasma membrane;vacuole;plasma membrane;phosphate ion transport;membrane;sucrose metabolic process	K15378	SLC45A1_2_4	-	-	-	-
novel.33852	624	1.14	1.23	1.05	4.08	1.45	3.54	1.61987	0.00494651	0.0140078	VQ10	XP_016456336.1	PREDICTED: VQ motif-containing protein 10-like [Nicotiana tabacum]	-	-	-	-	-	-	-	-
Nta17g22870	2569	68.49	69.89	69.87	148.33	169.97	171.22	1.42369	2.54245e-55	1.5901e-53	ABC1K7	XP_009774821.1;XP_031274520.1	PREDICTED: uncharacterized aarF domain-containing protein kinase At1g79600, chloroplastic [Nicotiana sylvestris];protein ACTIVITY OF BC1 COMPLEX KINASE 7, chloroplastic isoform X2 [Pistacia vera]	GO:0046467;GO:1901031;GO:0004672;GO:0016021;GO:0016301;GO:0055072	membrane lipid biosynthetic process;regulation of response to reactive oxygen species;protein kinase activity;integral component of membrane;kinase activity;iron ion homeostasis	-	-	-	-	-	-
Nta13g11740	1476	0.04	0.09	0.09	0.64	0.04	11.55	5.94428	0.00108282	0.00351895	PER57	XP_009759243.1	PREDICTED: peroxidase 57-like [Nicotiana sylvestris]	GO:0020037;GO:0046872;GO:0004601;GO:0009505;GO:0009506;GO:0006979;GO:0042744	heme binding;metal ion binding;peroxidase activity;plant-type cell wall;plasmodesma;response to oxidative stress;hydrogen peroxide catabolic process	K00430	E1.11.1.7	Phenylpropanoid biosynthesis	ko00940	-	-
novel.13044	1652	1.96	1.57	1.91	3.98	4.35	4.68	1.46556	1.89944e-11	1.59896e-10	At4g08330	XP_009765797.1	PREDICTED: uncharacterized protein At4g08330, chloroplastic [Nicotiana sylvestris]	GO:0005886	plasma membrane	-	-	-	-	-	-
Nta14g15400	2033	2.52	0.76	1.68	4.15	2.88	2.54	1.17561	0.0015972	0.00501956	VIL2	XP_009620119.1	VIN3-like protein 2 [Nicotiana tomentosiformis]	GO:0040029;GO:0005634;GO:0010048	regulation of gene expression, epigenetic;nucleus;vernalization response	-	-	-	-	-	-
Nta12g04030	1616	0.71	0.47	1.03	2.62	1.89	3.45	2.03651	1.65604e-08	1.05592e-07	-	XP_009609601.1	uncharacterized protein LOC104103406 isoform X2 [Nicotiana tomentosiformis]	GO:0006629;GO:0016020;GO:0016021;GO:0016627	lipid metabolic process;membrane;integral component of membrane;oxidoreductase activity, acting on the CH-CH group of donors	-	-	-	-	-	-
Nta13g22430	2251	1.61	1.51	1.64	9.45	9.65	8.28	2.71993	8.33808e-57	5.4532e-55	ERF1-3	XP_016457235.1	PREDICTED: eukaryotic peptide chain release factor subunit 1-3-like [Nicotiana tabacum]	GO:0040008;GO:0016149;GO:0002184;GO:0003747;GO:0005829;GO:0018444;GO:0005737;GO:1990825	regulation of growth;translation release factor activity, codon specific;cytoplasmic translational termination;translation release factor activity;cytosol;translation release factor complex;cytoplasm;sequence-specific mRNA binding	K03265	ETF1,ERF1	mRNA surveillance pathway	ko03015	KOG0688	Peptide chain release factor 1 (eRF1)
Nta11g30800	4782	1.76	1.34	1.23	3.17	3.43	3.53	1.17701	5.485e-12	4.82677e-11	R1A-10	XP_016490073.1;XP_009770726.1	PREDICTED: putative late blight resistance protein homolog R1A-10 [Nicotiana tabacum];PREDICTED: putative late blight resistance protein homolog R1A-10 [Nicotiana sylvestris]	GO:0006952;GO:0016021;GO:0043531	defense response;integral component of membrane;ADP binding	-	-	-	-	-	-
Nta07g02300	1299	0	0	0	4.52	3.11	3.88	8.88326	2.32347e-13	2.28184e-12	CYP96A15	XP_016470477.1	PREDICTED: alkane hydroxylase MAH1-like [Nicotiana tabacum]	GO:0020037;GO:0005506;GO:0004497;GO:0016021;GO:0016705	heme binding;iron ion binding;monooxygenase activity;integral component of membrane;oxidoreductase activity, acting on paired donors, with incorporation or reduction of molecular oxygen	-	-	-	-	-	-
Nta15g04130	2157	4.49	4.88	5.01	10.49	10.99	10.53	1.36529	8.14407e-27	1.76669e-25	ANT17	XP_016453803.1	PREDICTED: glyoxylate/hydroxypyruvate reductase HPR3-like [Nicotiana tabacum]	GO:0005829;GO:0051287;GO:0016616;GO:0016618;GO:0030267	cytosol;NAD binding;oxidoreductase activity, acting on the CH-OH group of donors, NAD or NADP as acceptor;hydroxypyruvate reductase activity;glyoxylate reductase (NADP+) activity	K15919	HPR2_3	Glycine, serine and threonine metabolism;Glyoxylate and dicarboxylate metabolism	ko00260,ko00630	-	-
Nta12g21790	1644	0	0	0	0.34	0.19	0.39	5.63064	0.000140822	0.00053621	DTX43	XP_016467803.1	PREDICTED: protein DETOXIFICATION 43-like [Nicotiana tabacum]	GO:0005886;GO:0042910;GO:0005381;GO:0015137;GO:0016036;GO:0015297;GO:0006879;GO:0009737;GO:0016021	plasma membrane;xenobiotic transmembrane transporter activity;iron ion transmembrane transporter activity;citrate transmembrane transporter activity;cellular response to phosphate starvation;antiporter activity;cellular iron ion homeostasis;response to abscisic acid;integral component of membrane	-	-	-	-	-	-
Nta17g00550	2080	2.82	2.99	4.61	18.3	24.39	23.86	2.8795	1.32717e-49	6.95498e-48	At5g03700	XP_009760844.1	PREDICTED: PAN domain-containing protein At5g03700 [Nicotiana sylvestris]	GO:0048544;GO:0016021;GO:0005802;GO:0005768;GO:0016020;GO:0005886	recognition of pollen;integral component of membrane;trans-Golgi network;endosome;membrane;plasma membrane	-	-	-	-	-	-
Nta20g11100	1209	5.41	4.25	3.38	7.4	9.3	7.27	1.09262	1.19236e-06	6.08962e-06	-	XP_016505290.1;XP_016505287.1	PREDICTED: uncharacterized protein LOC107823203 isoform X2 [Nicotiana tabacum];PREDICTED: uncharacterized protein LOC107823203 isoform X1 [Nicotiana tabacum]	GO:0003676;GO:0004519	nucleic acid binding;endonuclease activity	-	-	-	-	-	-
Nta10g00810	915	0.79	0.67	1.07	9.96	7.02	9.31	3.57831	5.93641e-25	1.17712e-23	SAUR20	XP_009799442.1	PREDICTED: auxin-induced protein 15A-like [Nicotiana sylvestris]	GO:0009733	response to auxin	K14488	SAUR	Plant hormone signal transduction	ko04075	-	-
Nta02g34720	1112	885.14	773.91	486.38	4448.22	5475.46	4177.43	2.93327	1.46556e-43	6.27755e-42	-	XP_009612390.1	pathogenesis-related thaumatin-like protein 3.5 [Nicotiana tomentosiformis]	GO:0006952;GO:0005576	defense response;extracellular region	-	-	-	-	-	-
Nta14g09210	2704	0.02	0	0	0.4	0.02	12.32	9.24823	0.000491729	0.00169916	At4g00750	XP_016505796.1	PREDICTED: probable methyltransferase PMT15 [Nicotiana tabacum]	GO:0005768;GO:0032259;GO:0005737;GO:0005802;GO:0016021;GO:0008168	endosome;methylation;cytoplasm;trans-Golgi network;integral component of membrane;methyltransferase activity	-	-	-	-	-	-
Nta17g14060	900	2.06	1.69	1.32	5.56	7.55	5.02	1.83128	2.30174e-08	1.44492e-07	-	XP_016472445.1	PREDICTED: uncharacterized protein LOC107794473 [Nicotiana tabacum]	-	-	-	-	-	-	-	-
Nta05g31450	1552	79.38	68.24	34.79	172.97	211.84	152.97	1.77662	2.70203e-06	1.32306e-05	lhcA-P4	XP_009773617.1	PREDICTED: chlorophyll a-b binding protein P4, chloroplastic [Nicotiana sylvestris]	GO:0018298;GO:0009535;GO:0009765;GO:0009768;GO:0009522;GO:0009523;GO:0016168;GO:0016021;GO:0009416	protein-chromophore linkage;chloroplast thylakoid membrane;photosynthesis, light harvesting;photosynthesis, light harvesting in photosystem I;photosystem I;photosystem II;chlorophyll binding;integral component of membrane;response to light stimulus	K08910	LHCA4	Photosynthesis - antenna proteins	ko00196	-	-
Nta03g10950	2943	3.22	2.84	2.76	5.1	5.34	4.96	1.0131	7.06044e-13	6.67065e-12	ytfP	XP_016502027.1	PREDICTED: uncharacterized protein YtfP-like [Nicotiana tabacum]	-	-	-	-	-	-	-	-
Nta04g30100	1168	1.99	2.22	2.42	288.91	326.47	195.58	7.15832	3.51164e-194	2.4507e-191	-	XP_009591604.1	acidic endochitinase P [Nicotiana tomentosiformis]	GO:0005576;GO:0050832;GO:0006032;GO:0016998;GO:0000272;GO:0005975;GO:0006952;GO:0004568	extracellular region;defense response to fungus;chitin catabolic process;cell wall macromolecule catabolic process;polysaccharide catabolic process;carbohydrate metabolic process;defense response;chitinase activity	K20547	CHIB	MAPK signaling pathway - plant;Amino sugar and nucleotide sugar metabolism	ko04016,ko00520	-	-
novel.11879	3184	0.67	0.59	0.44	1.24	1.12	1.34	1.33387	1.08399e-06	5.56493e-06	-	XP_016557103.1	PREDICTED: uncharacterized protein LOC107856622 isoform X2 [Capsicum annuum]	GO:0005783;GO:0003924;GO:0016021;GO:0016320;GO:0005525	endoplasmic reticulum;GTPase activity;integral component of membrane;endoplasmic reticulum membrane fusion;GTP binding	K22698	SEY1	-	-	-	-
Nta09g24060	1095	21.06	16.36	17.43	58.65	54.22	52.96	1.81062	1.51757e-45	7.00925e-44	CNR6	XP_009788021.1	PREDICTED: cell number regulator 6-like [Nicotiana sylvestris]	GO:0016021	integral component of membrane	-	-	-	-	-	-
Nta04g08080	1607	6.09	6.97	8.02	35.32	28.27	33.66	2.41401	6.27317e-65	5.1877e-63	ABA4	XP_016498248.1;XP_016498247.1	PREDICTED: protein ABA DEFICIENT 4, chloroplastic-like isoform X2 [Nicotiana tabacum];PREDICTED: protein ABA DEFICIENT 4, chloroplastic-like isoform X1 [Nicotiana tabacum]	GO:0016021	integral component of membrane	-	-	-	-	-	-
novel.15406	1384	0.46	0.39	0	2.02	2.13	3.1	3.30153	7.74507e-10	5.64539e-09	-	-	-	-	-	-	-	-	-	-	-
Nta16g04990	2294	39.52	36.79	10.67	130.6	200.18	136.94	2.64246	5.21043e-06	2.46057e-05	-	XP_016487958.1	PREDICTED: acid beta-fructofuranosidase-like [Nicotiana tabacum]	GO:0005775;GO:0004575;GO:0005975;GO:0016021	vacuolar lumen;sucrose alpha-glucosidase activity;carbohydrate metabolic process;integral component of membrane	K01193	INV,sacA	Galactose metabolism;Starch and sucrose metabolism	ko00052,ko00500	-	-
novel.34550	821	4.89	5.6	3.46	17.13	20.59	16.7	2.18183	7.06293e-23	1.25679e-21	-	-	-	-	-	-	-	-	-	-	-
Nta17g07380	2762	1.38	1.51	1.23	2.12	2.59	2.6	1.02931	4.29938e-07	2.31694e-06	CAD1	XP_016480937.1	PREDICTED: MACPF domain-containing protein CAD1-like isoform X1 [Nicotiana tabacum]	GO:2000031;GO:0005886;GO:0006952;GO:0012501;GO:0009626	regulation of salicylic acid mediated signaling pathway;plasma membrane;defense response;programmed cell death;plant-type hypersensitive response	-	-	-	-	-	-
Nta17g16990	1134	0	0	0.06	0.18	0.3	0.18	4.38236	0.019113	0.0466462	-	XP_009793337.1	PREDICTED: uncharacterized protein LOC104240246, partial [Nicotiana sylvestris]	GO:0003677;GO:0006313;GO:0004803;GO:0043565;GO:0001228;GO:0016602;GO:0008270;GO:0046982	DNA binding;transposition, DNA-mediated;transposase activity;sequence-specific DNA binding;DNA-binding transcription activator activity, RNA polymerase II-specific;CCAAT-binding factor complex;zinc ion binding;protein heterodimerization activity	K08065	NFYB,HAP3	-	-	-	-
Nta03g34020	2848	0.28	0.17	0.45	0.74	0.5	0.64	1.27363	0.00454011	0.0129634	CRK42	XP_009797283.1	PREDICTED: cysteine-rich receptor-like protein kinase 42 [Nicotiana sylvestris]	GO:0005524;GO:0046777;GO:0005886;GO:0004674;GO:0016021;GO:0004672	ATP binding;protein autophosphorylation;plasma membrane;protein serine/threonine kinase activity;integral component of membrane;protein kinase activity	-	-	-	-	-	-
Nta11g09070	1500	0.14	0.17	0	1.05	1.04	0.88	3.7214	8.41138e-07	4.37909e-06	CYP76B6	XP_009780649.1	PREDICTED: geraniol 8-hydroxylase-like [Nicotiana sylvestris]	GO:0016021;GO:0016705;GO:0004497;GO:0005506;GO:0020037;GO:0016709;GO:0016020	integral component of membrane;oxidoreductase activity, acting on paired donors, with incorporation or reduction of molecular oxygen;monooxygenase activity;iron ion binding;heme binding;oxidoreductase activity, acting on paired donors, with incorporation or reduction of molecular oxygen, NAD(P)H as one donor, and incorporation of one atom of oxygen;membrane	-	-	-	-	-	-
Nta24g11370	1383	0.09	0.05	0.05	1.47	1.07	1.24	4.51788	7.63373e-08	4.52458e-07	NAP2	XP_016488024.1	PREDICTED: NAC domain-containing protein 68-like [Nicotiana tabacum]	GO:0003677;GO:0006355	DNA binding;regulation of transcription, DNA-templated	-	-	-	-	-	-
Nta12g16800	3130	0.02	0.02	0	0.09	0	3.93	6.92192	0.010147	0.0266546	ABCA2	XP_016469365.1	PREDICTED: ABC transporter A family member 2-like isoform X3 [Nicotiana tabacum]	GO:0016021;GO:0006869;GO:0043231;GO:0042626;GO:0005524;GO:0005319	integral component of membrane;lipid transport;intracellular membrane-bounded organelle;ATPase-coupled transmembrane transporter activity;ATP binding;lipid transporter activity	-	-	-	-	KOG0059	Lipid exporter ABCA1 and related proteins, ABC superfamily
Nta24g14820	2339	0.64	0.23	0.41	1.44	1.53	1.56	2.02137	1.88144e-08	1.1922e-07	CYCD2-1	XP_016512209.1	PREDICTED: cyclin-D4-2-like isoform X1 [Nicotiana tabacum]	GO:0044772;GO:0005737;GO:0005634;GO:0000307;GO:0000079;GO:0007049;GO:0051301;GO:0016538	mitotic cell cycle phase transition;cytoplasm;nucleus;cyclin-dependent protein kinase holoenzyme complex;regulation of cyclin-dependent protein serine/threonine kinase activity;cell cycle;cell division;cyclin-dependent protein serine/threonine kinase regulator activity	K18810	CYCD1_2_4	-	-	-	-
Nta15g01330	2519	38.11	35.69	40.61	70.82	68.69	74.41	1.09826	1.19162e-42	4.92002e-41	LACS4	XP_009780452.1	PREDICTED: long chain acyl-CoA synthetase 4-like [Nicotiana sylvestris]	GO:0005783;GO:0009698;GO:0016020;GO:0016207;GO:0004467	endoplasmic reticulum;phenylpropanoid metabolic process;membrane;4-coumarate-CoA ligase activity;long-chain fatty acid-CoA ligase activity	K01897	ACSL,fadD	Peroxisome;Fatty acid biosynthesis;Fatty acid degradation	ko04146,ko00061,ko00071	KOG1256	Long-chain acyl-CoA synthetases (AMP-forming)
Nta18g14080	591	21.1	16.55	17.06	54.35	35.73	45.01	1.3876	8.80471e-14	8.92891e-13	At5g53940	XP_033511026.1;XP_009596207.1	protein yippee-like At5g53940 isoform X1 [Nicotiana tomentosiformis];protein yippee-like At5g53940 isoform X2 [Nicotiana tomentosiformis]	GO:0000151;GO:0046872	ubiquitin ligase complex;metal ion binding	-	-	-	-	KOG3399	Predicted Yippee-type zinc-binding protein
Nta13g19950	2140	3.66	4.51	3.06	11	6.72	12.75	1.66987	7.55676e-13	7.11957e-12	ANTR6	XP_016493869.1	PREDICTED: probable anion transporter 6, chloroplastic [Nicotiana tabacum]	GO:0016021;GO:0006817;GO:0022857	integral component of membrane;phosphate ion transport;transmembrane transporter activity	K08193	SLC17A	-	-	KOG2532	Permease of the major facilitator superfamily
novel.21301	280	0	0	0	104.08	68.04	49.06	8.508	1.75355e-11	1.47942e-10	-	XP_009767670.1	PREDICTED: myosin-10-like [Nicotiana sylvestris]	-	-	-	-	-	-	-	-
Nta11g16930	2619	1.42	1.28	1.46	2.87	3.11	3.31	1.3659	3.54396e-13	3.44032e-12	TRP5	XP_009764838.1	PREDICTED: telomere repeat-binding protein 5 isoform X1 [Nicotiana sylvestris]	GO:0005634	nucleus	-	-	-	-	-	-
Nta05g23290	856	25.62	26.11	18.73	63.38	46.56	60.7	1.4873	1.56076e-21	2.59866e-20	At5g50100	XP_009790159.1;XP_009790160.1	PREDICTED: uncharacterized protein At5g50100, mitochondrial isoform X1 [Nicotiana sylvestris];PREDICTED: uncharacterized protein At5g50100, mitochondrial isoform X2 [Nicotiana sylvestris]	GO:0005739;GO:0015035;GO:0042246	mitochondrion;protein-disulfide reductase activity;tissue regeneration	-	-	-	-	-	-
Nta05g23470	2442	0	0	0	0.07	0.02	1.07	6.6012	0.0109249	0.0284888	PRK1	XP_016480124.1	PREDICTED: pollen receptor-like kinase 1 [Nicotiana tabacum]	GO:0043231;GO:0005783;GO:0010152;GO:0006817;GO:0090406;GO:0005524;GO:0022857;GO:0046777;GO:0004672;GO:0106311;GO:0106310;GO:0004714;GO:0016021	intracellular membrane-bounded organelle;endoplasmic reticulum;pollen maturation;phosphate ion transport;pollen tube;ATP binding;transmembrane transporter activity;protein autophosphorylation;protein kinase activity;protein serine/threonine kinase activity;protein serine kinase activity;transmembrane receptor protein tyrosine kinase activity;integral component of membrane	-	-	-	-	-	-
Nta05g22360	801	8.7	7.24	7.88	30.87	28.55	25.86	2.05624	1.75958e-32	4.95052e-31	NEPS1	XP_016461902.1	PREDICTED: short-chain dehydrogenase reductase 3b-like [Nicotiana tabacum]	GO:0016491	oxidoreductase activity	-	-	-	-	-	-
Nta24g11310	1216	58.33	54.21	53.45	115.94	120.18	108.33	1.36156	2.14071e-42	8.76283e-41	SAP8	XP_009620573.1	zinc finger A20 and AN1 domain-containing stress-associated protein 8-like [Nicotiana tomentosiformis]	GO:0003677;GO:0008270	DNA binding;zinc ion binding	-	-	-	-	-	-
Nta13g12340	1594	14.62	13.05	15.89	49.79	46.37	52.2	1.9743	3.81162e-85	5.14442e-83	XTH28	XP_009763784.1	PREDICTED: probable xyloglucan endotransglucosylase/hydrolase protein 28 [Nicotiana sylvestris]	GO:0016762;GO:0048046;GO:0010411;GO:0004553;GO:0071555;GO:0042546;GO:0005618	xyloglucan:xyloglucosyl transferase activity;apoplast;xyloglucan metabolic process;hydrolase activity, hydrolyzing O-glycosyl compounds;cell wall organization;cell wall biogenesis;cell wall	K08235	E2.4.1.207	-	-	-	-
novel.31700	334	0	0	0	11.34	12	11.32	6.75389	2.38313e-07	1.32598e-06	-	XP_016438361.1	PREDICTED: uncharacterized protein LOC107764316 [Nicotiana tabacum]	-	-	-	-	-	-	-	-
Nta05g15230	2819	1.32	1.12	1.61	3.84	2.98	3.65	1.54728	1.07024e-14	1.1668e-13	At4g23740	XP_009796898.1	PREDICTED: probable inactive receptor kinase At4g23740 [Nicotiana sylvestris]	GO:0005524;GO:0005886;GO:0016021;GO:0004672	ATP binding;plasma membrane;integral component of membrane;protein kinase activity	-	-	-	-	-	-
Nta04g27180	4045	0.39	0.47	0.38	4.35	3.19	6.21	3.6968	5.16648e-42	2.0865e-40	KAT1	XP_016460286.1;XP_016460285.1	PREDICTED: potassium channel KAT3-like isoform X2 [Nicotiana tabacum];PREDICTED: potassium channel KAT3-like isoform X1 [Nicotiana tabacum]	GO:0005249;GO:0016021	voltage-gated potassium channel activity;integral component of membrane	K21867	AKT,KAT,GORK,SKOR	-	-	-	-
Nta10g23220	1617	6.41	5.38	3.89	18.1	18.93	16.8	1.99115	1.81785e-29	4.48012e-28	-	XP_016507939.1	PREDICTED: uncharacterized protein LOC107825583 [Nicotiana tabacum]	-	-	-	-	-	-	-	-
Nta19g08880	1051	3.65	2.14	5.22	7.29	5.89	7.53	1.11797	0.000166269	0.000625446	XAF1	XP_009768820.1	PREDICTED: XIAP-associated factor 1-like [Nicotiana sylvestris]	GO:0008270;GO:0016021	zinc ion binding;integral component of membrane	-	-	-	-	-	-
Nta17g25580	1411	10.04	7.6	9.71	13.56	20.93	13.08	1.01526	2.87356e-06	1.40238e-05	Os05g0200100	XP_009785502.1	PREDICTED: thioredoxin-like 2, chloroplastic [Nicotiana sylvestris]	GO:0016671;GO:0009507	oxidoreductase activity, acting on a sulfur group of donors, disulfide as acceptor;chloroplast	-	-	-	-	KOG0907	Thioredoxin
Nta04g21830	3177	1.5	1.32	1.6	5.42	4.11	5.95	2.00995	2.26812e-29	5.55394e-28	SD18	XP_016463106.1	PREDICTED: receptor-like serine/threonine-protein kinase SD1-8 [Nicotiana tabacum]	GO:0005886;GO:0005524;GO:0106311;GO:0106310;GO:0006468;GO:0016021;GO:0048544;GO:0004674	plasma membrane;ATP binding;protein serine/threonine kinase activity;protein serine kinase activity;protein phosphorylation;integral component of membrane;recognition of pollen;protein serine/threonine kinase activity	-	-	-	-	-	-
Nta00g06810	645	8.63	8.14	3.68	14.64	13.99	15.66	1.32971	4.04057e-06	1.93332e-05	menG	XP_009792762.1	PREDICTED: uncharacterized protein LOC104239740 isoform X1 [Nicotiana sylvestris]	GO:0008168	methyltransferase activity	-	-	-	-	-	-
Nta18g19970	1581	1.97	1.84	2.26	4.09	3.88	4.85	1.28048	2.64065e-09	1.82917e-08	VIT_19s0014g04930	XP_009617778.1	(-)-germacrene D synthase-like [Nicotiana tomentosiformis]	GO:0010333;GO:0000287	terpene synthase activity;magnesium ion binding	K15803	GERD	Sesquiterpenoid and triterpenoid biosynthesis	ko00909	-	-
novel.12567	1105	0.43	1.74	0.82	11.65	6.81	12.02	3.55776	1.6704e-20	2.62683e-19	-	-	-	-	-	-	-	-	-	-	-
Nta18g01090	2201	3.2	2.58	2.22	5.62	4.56	6.47	1.25908	2.53726e-11	2.11196e-10	At2g36630	XP_009603782.1	sulfite exporter TauE/SafE family protein 4-like [Nicotiana tomentosiformis]	GO:0031464;GO:0016567;GO:0016021	Cul4A-RING E3 ubiquitin ligase complex;protein ubiquitination;integral component of membrane	-	-	-	-	-	-
Nta17g17700	1813	0.03	0	0.03	2.86	1.44	3.61	7.05763	8.08374e-11	6.425e-10	WSD4	XP_009782424.1	PREDICTED: O-acyltransferase WSD1-like isoform X1 [Nicotiana sylvestris]	GO:0047196;GO:0019432;GO:0005886;GO:0004144	long-chain-alcohol O-fatty-acyltransferase activity;triglyceride biosynthetic process;plasma membrane;diacylglycerol O-acyltransferase activity	-	-	-	-	-	-
novel.22799	1113	0.73	0.51	0.5	1.63	2.51	2.72	2.23606	6.37801e-07	3.36395e-06	-	XP_016483262.1	PREDICTED: uncharacterized protein LOC107803976 [Nicotiana tabacum]	-	-	-	-	-	-	-	-
Nta08g05990	1597	2.23	2.31	2.03	5.4	6.86	6.32	1.70875	8.61177e-18	1.14956e-16	-	XP_016450523.1	PREDICTED: uncharacterized protein LOC107775313 [Nicotiana tabacum]	-	-	-	-	-	-	-	-
Nta20g06630	2197	0.08	0.17	0.08	0.45	0.59	0.25	2.19712	0.00184022	0.00570745	ICR2	XP_016477682.1	PREDICTED: interactor of constitutive active ROPs 2, chloroplastic-like [Nicotiana tabacum]	-	-	-	-	-	-	-	-
Nta14g15870	3648	56.36	52.8	49.01	87.45	96.01	90.92	1.00102	3.2567e-27	7.21518e-26	PMA4	XP_009588974.1	plasma membrane ATPase 4 [Nicotiana tomentosiformis]	GO:0016887;GO:0016787;GO:0120029;GO:0016021;GO:1902600;GO:0046872;GO:0005524;GO:0005886;GO:0051453;GO:0008553	ATP hydrolysis activity;hydrolase activity;proton export across plasma membrane;integral component of membrane;proton transmembrane transport;metal ion binding;ATP binding;plasma membrane;regulation of intracellular pH;P-type proton-exporting transporter activity	K01535	PMA1,PMA2	Oxidative phosphorylation	ko00190	-	-
Nta15g13980	1137	0.53	1.18	1.22	2.17	1.73	1.54	1.11095	0.0113846	0.0295637	-	XP_016493969.1	PREDICTED: uncharacterized protein LOC107813242 [Nicotiana tabacum]	-	-	-	-	-	-	-	-
Nta02g01010	1413	0.09	0.05	0.19	0.81	0.54	0.79	2.93903	0.000145269	0.000551858	SCL3	XP_009627602.1	scarecrow-like protein 3 [Nicotiana tomentosiformis]	GO:0043565;GO:0003700;GO:0005634;GO:0006355;GO:0009739	sequence-specific DNA binding;DNA-binding transcription factor activity;nucleus;regulation of transcription, DNA-templated;response to gibberellin	-	-	-	-	-	-
novel.14372	1871	8.11	7.65	2.25	126.19	122.56	96.17	4.47684	2.70924e-16	3.30081e-15	-	XP_009804677.1	PREDICTED: uncharacterized protein LOC104249865 [Nicotiana sylvestris]	GO:0004857;GO:0016787;GO:0005576	enzyme inhibitor activity;hydrolase activity;extracellular region	-	-	-	-	-	-
Nta06g08960	2637	7.66	9.18	10.95	17.54	12.37	22.12	1.10218	8.68508e-09	5.69772e-08	RER6	XP_009587094.1	protein RETICULATA-RELATED 5, chloroplastic-like [Nicotiana tomentosiformis]	GO:0031969	chloroplast membrane	-	-	-	-	-	-
Nta23g19990	861	26.92	21.96	11.83	81.37	132.33	79.91	2.49653	2.27275e-09	1.58378e-08	-	XP_019254756.1	PREDICTED: uncharacterized protein LOC109233359 [Nicotiana attenuata]	GO:0016021;GO:0009535	integral component of membrane;chloroplast thylakoid membrane	-	-	-	-	-	-
Nta20g02820	2037	0	0	0	0.1	0.05	2.01	7.12244	0.0121857	0.0314018	MYOB7	XP_016513621.1	PREDICTED: myosin-binding protein 7-like [Nicotiana tabacum]	GO:0016021	integral component of membrane	-	-	-	-	-	-
Nta01g12200	875	53.51	50.09	67.35	133.3	114.15	126.79	1.28053	2.16002e-28	5.08054e-27	GSDA	XP_009789455.1	PREDICTED: probable cytosine deaminase [Nicotiana sylvestris]	GO:0016787;GO:0008270;GO:0047974;GO:0006152	hydrolase activity;zinc ion binding;guanosine deaminase activity;purine nucleoside catabolic process	-	-	-	-	KOG1018	Cytosine deaminase FCY1 and related enzymes
novel.13940	1259	0.98	1.2	1.23	2.32	2.35	1.35	1.0425	0.00651425	0.0179525	RE1	XP_019234850.1	PREDICTED: uncharacterized protein LOC109215273 [Nicotiana attenuata]	-	-	-	-	-	-	-	-
Nta22g17470	2375	131.74	127.66	137.66	255.8	330.97	263.18	1.3083	1.14765e-22	2.02328e-21	SBP1	XP_016440090.1	PREDICTED: selenium-binding protein 1-like [Nicotiana tabacum]	GO:0008430	selenium binding	K17285	SELENBP1	Sulfur metabolism	ko00920	KOG0918	Selenium-binding protein
Nta11g21840	2207	0.81	0.47	0.29	1.09	1.46	1.28	1.49161	0.000152322	0.000576202	RKM3	XP_016512765.1;XP_016444686.1;XP_019233754.1	PREDICTED: LOW QUALITY PROTEIN: ribosomal lysine N-methyltransferase 4-like [Nicotiana tabacum];PREDICTED: ribosomal lysine N-methyltransferase 3-like isoform X1 [Nicotiana tabacum];PREDICTED: uncharacterized protein LOC109214301 isoform X2 [Nicotiana attenuata]	GO:0018026;GO:0016279;GO:0005634	peptidyl-lysine monomethylation;protein-lysine N-methyltransferase activity;nucleus	K05302	SETD6	-	-	-	-
novel.38882	3722	0	0.02	0	0	1.81	0.43	7.30971	0.01276	0.0327019	TAR1-A	PHT26171.1	Protein TAR1 [Capsicum baccatum]	-	-	-	-	-	-	-	-
Nta22g17440	3593	3.07	2.46	2	4.43	5.59	4.93	1.20128	1.96204e-11	1.64875e-10	ROQ1	XP_016472620.1	PREDICTED: disease resistance protein TAO1-like isoform X1 [Nicotiana tabacum]	GO:0016787;GO:0007165;GO:0043531;GO:0006952	hydrolase activity;signal transduction;ADP binding;defense response	-	-	-	-	-	-
Nta14g00810	2349	3.91	3.99	3.49	13.04	15.51	12.52	2.0382	8.05927e-43	3.35174e-41	At1g55270	XP_009603913.1	F-box/kelch-repeat protein At1g55270-like [Nicotiana tomentosiformis]	-	-	-	-	-	-	-	-
Nta20g08450	1062	2.06	1.84	2.94	5.59	4.11	7.63	1.54054	3.5281e-07	1.92322e-06	-	XP_009589512.1	uncharacterized protein LOC104086874 [Nicotiana tomentosiformis]	-	-	-	-	-	-	-	-
novel.10521	5284	2.01	1.46	2.32	2.35	3.35	4.41	1.10867	4.82398e-07	2.58602e-06	-	XP_009788964.1;XP_009777976.1	PREDICTED: uncharacterized protein LOC104236682 [Nicotiana sylvestris];PREDICTED: uncharacterized protein LOC104227431 [Nicotiana sylvestris]	-	-	-	-	-	-	-	-
novel.15782	1254	1.3	1.97	1.02	5.6	1.73	5.42	1.77289	5.80537e-05	0.000234982	-	-	-	-	-	-	-	-	-	-	-
Nta15g01340	2790	2.29	1.97	1.89	4.31	4.4	4.66	1.32358	8.07163e-18	1.07847e-16	-	XP_016501800.1	PREDICTED: toll-like receptor 13 [Nicotiana tabacum]	GO:0031146;GO:0019005	SCF-dependent proteasomal ubiquitin-dependent protein catabolic process;SCF ubiquitin ligase complex	-	-	-	-	-	-
novel.17109	837	8.33	6.2	5.89	15.5	12.55	13.09	1.22447	4.34936e-09	2.9494e-08	-	-	-	-	-	-	-	-	-	-	-
Nta12g18480	1253	56.86	49.07	18.78	119.94	250.06	112.59	2.17693	0.000186643	0.000695819	CAB91R	XP_016486500.1	PREDICTED: chlorophyll a-b binding protein 40, chloroplastic-like [Nicotiana tabacum]	GO:0009765;GO:0010287;GO:0009535;GO:0018298;GO:0009416;GO:0016168;GO:0009941;GO:0009523;GO:0009522;GO:0009768	photosynthesis, light harvesting;plastoglobule;chloroplast thylakoid membrane;protein-chromophore linkage;response to light stimulus;chlorophyll binding;chloroplast envelope;photosystem II;photosystem I;photosynthesis, light harvesting in photosystem I	K08912	LHCB1	Photosynthesis - antenna proteins	ko00196	-	-
Nta04g10310	2960	0	0.06	0.04	0.3	0.27	0.49	3.63973	1.93791e-05	8.45136e-05	-	XP_016432771.1	PREDICTED: uncharacterized protein LOC107759361 isoform X1 [Nicotiana tabacum]	GO:0016021	integral component of membrane	-	-	-	-	-	-
novel.32723	1024	48.01	47.55	48.44	103.73	107.92	98.89	1.32146	4.85516e-42	1.96493e-40	-	XP_009624097.1	uncharacterized protein LOC104115216 [Nicotiana tomentosiformis]	GO:0009507;GO:0016021	chloroplast;integral component of membrane	-	-	-	-	-	-
Nta21g08490	2025	0.37	0.26	0.35	0.88	0.64	0.6	1.46822	0.00202625	0.00623276	qtrt2	XP_016475177.1	PREDICTED: queuine tRNA-ribosyltransferase subunit qtrtd1-like isoform X1 [Nicotiana tabacum]	GO:0046872;GO:0005737;GO:0008479;GO:0006400;GO:0101030;GO:0016763	metal ion binding;cytoplasm;queuine tRNA-ribosyltransferase activity;tRNA modification;tRNA-guanine transglycosylation;pentosyltransferase activity	K15407	QTRT2,QTRTD1	-	-	KOG3908	Queuine-tRNA ribosyltransferase
Nta20g00200	2991	1.87	1.61	1.24	54.59	63.34	47.79	5.34582	4.64681e-199	3.40921e-196	POT4	XP_016493111.1	PREDICTED: potassium transporter 4-like [Nicotiana tabacum]	GO:0016021;GO:0005774;GO:0006813;GO:0005886;GO:0016020;GO:0009932;GO:0015079	integral component of membrane;vacuolar membrane;potassium ion transport;plasma membrane;membrane;cell tip growth;potassium ion transmembrane transporter activity	K03549	kup	-	-	-	-
novel.24285	814	2.71	3.78	1.95	4.82	6.26	4.65	1.11859	0.000802196	0.00267255	-	-	-	-	-	-	-	-	-	-	-
Nta06g13860	2443	11.98	10.22	9.82	16.36	21.94	17.93	1.02269	2.29665e-12	2.08418e-11	CLPX1	XP_009588204.1	CLP protease regulatory subunit CLPX1, mitochondrial [Nicotiana tomentosiformis]	GO:0051082;GO:0030163;GO:0005524;GO:0006457;GO:0006508;GO:0005759;GO:0008233;GO:0005739;GO:0016887	unfolded protein binding;protein catabolic process;ATP binding;protein folding;proteolysis;mitochondrial matrix;peptidase activity;mitochondrion;ATP hydrolysis activity	K03544	clpX,CLPX	-	-	-	-
Nta00g03650	1503	0.04	0.09	0.04	0.62	0.13	3.75	4.8738	2.23081e-05	9.62238e-05	PER56	XP_009623842.1	peroxidase 57-like [Nicotiana tomentosiformis]	GO:0005576;GO:0004601;GO:0046872;GO:0020037;GO:0042744;GO:0009506;GO:0006979;GO:0009505	extracellular region;peroxidase activity;metal ion binding;heme binding;hydrogen peroxide catabolic process;plasmodesma;response to oxidative stress;plant-type cell wall	K00430	E1.11.1.7	Phenylpropanoid biosynthesis	ko00940	-	-
Nta18g19070	594	12.3	18.41	9.67	32.31	36.95	32.04	1.55099	9.48124e-12	8.17745e-11	CYCU1-1	XP_009601525.1	cyclin-U1-1 [Nicotiana tomentosiformis]	GO:0019901;GO:0000079	protein kinase binding;regulation of cyclin-dependent protein serine/threonine kinase activity	-	-	-	-	-	-
Nta02g02950	1644	0.15	0.23	0.31	0.45	0.83	0.6	1.72134	0.00552135	0.0154627	CYP716A12	XP_016433993.1	PREDICTED: beta-amyrin 28-oxidase-like isoform X1 [Nicotiana tabacum]	GO:0016021;GO:0016705;GO:0016491;GO:0004497;GO:0005506;GO:0020037;GO:0016125	integral component of membrane;oxidoreductase activity, acting on paired donors, with incorporation or reduction of molecular oxygen;oxidoreductase activity;monooxygenase activity;iron ion binding;heme binding;sterol metabolic process	-	-	-	-	-	-
Nta07g05620	1002	0.21	0.42	0.51	1.24	1.27	1.82	2.16283	0.000267074	0.000970079	GA2OX6	XP_009799097.1	PREDICTED: gibberellin 2-beta-dioxygenase 8-like [Nicotiana sylvestris]	GO:0031418;GO:0016491;GO:0051213;GO:0046872	L-ascorbic acid binding;oxidoreductase activity;dioxygenase activity;metal ion binding	-	-	-	-	-	-
novel.23309	679	1.11	1.73	1.43	3.67	2.01	5.83	1.62886	0.00112542	0.00364541	-	-	-	-	-	-	-	-	-	-	-
novel.30339	520	2.81	2.86	3.4	5.68	5.12	5.96	1.10702	0.00604786	0.0167893	-	XP_033514561.1	uncharacterized protein LOC104106190 [Nicotiana tomentosiformis]	GO:0016021	integral component of membrane	-	-	-	-	-	-
Nta16g23030	1080	3.4	4.35	3.85	22.74	21.49	16.56	2.60997	2.42596e-36	8.01086e-35	THA1	XP_009631533.1	probable low-specificity L-threonine aldolase 1 [Nicotiana tomentosiformis]	GO:0008732;GO:0006567;GO:0006520;GO:0005829;GO:0006545;GO:0016829	L-allo-threonine aldolase activity;threonine catabolic process;cellular amino acid metabolic process;cytosol;glycine biosynthetic process;lyase activity	K01620	ltaE	Glycine, serine and threonine metabolism	ko00260	KOG1368	Threonine aldolase
Nta01g18610	3017	12.29	13.74	11.54	120.88	125.58	129.27	3.61136	0	0	PSD2	XP_009622294.1;XP_016463649.1	phosphatidylserine decarboxylase proenzyme 2-like isoform X2 [Nicotiana tomentosiformis];PREDICTED: phosphatidylserine decarboxylase proenzyme 2-like isoform X1 [Nicotiana tabacum]	GO:0008654;GO:0004609;GO:0005509;GO:0016021;GO:0006646;GO:0016540;GO:0016020	phospholipid biosynthetic process;phosphatidylserine decarboxylase activity;calcium ion binding;integral component of membrane;phosphatidylethanolamine biosynthetic process;protein autoprocessing;membrane	K01613	psd,PISD	Glycerophospholipid metabolism	ko00564	KOG2419	Phosphatidylserine decarboxylase
Nta00g16450	594	0	0	0	3.06	2.06	0.51	6.23226	3.15228e-05	0.000133111	-	XP_016497298.1	PREDICTED: proteinase inhibitor type-2 [Nicotiana tabacum]	GO:0004867	serine-type endopeptidase inhibitor activity	-	-	-	-	-	-
Nta04g06700	2505	0.09	0.1	0.07	0.3	0.65	3.33	4.21088	2.52627e-07	1.40004e-06	HMGR	BBE00755.1	3-hydroxy-3-methylglutaryl-CoA reductase [Nicotiana benthamiana]	GO:0016126;GO:0005778;GO:0004420;GO:0042282;GO:0008299;GO:0005789;GO:0016021;GO:0015936	sterol biosynthetic process;peroxisomal membrane;hydroxymethylglutaryl-CoA reductase (NADPH) activity;hydroxymethylglutaryl-CoA reductase (NADPH) activity;isoprenoid biosynthetic process;endoplasmic reticulum membrane;integral component of membrane;coenzyme A metabolic process	K00021	HMGCR	Terpenoid backbone biosynthesis	ko00900	KOG2480	3-hydroxy-3-methylglutaryl-CoA (HMG-CoA) reductase
Nta05g26740	2051	6.76	7.42	5.87	12.78	11.46	12.91	1.0784	1.3355e-15	1.55116e-14	Ascc1	XP_009786547.1	PREDICTED: uncharacterized protein LOC104234651 isoform X2 [Nicotiana sylvestris]	GO:0016301;GO:0003723	kinase activity;RNA binding	K18666	ASCC1	-	-	KOG2814	Transcription coactivator complex, P50 component (LigT RNA ligase/phosphodiesterase family)
Nta08g08100	3349	4.11	3.81	2.43	6.76	8.58	7.52	1.35344	1.07409e-11	9.22771e-11	TPS9	XP_009604622.1	probable alpha,alpha-trehalose-phosphate synthase [UDP-forming] 9 [Nicotiana tomentosiformis]	GO:0003824;GO:0005992;GO:0005829	catalytic activity;trehalose biosynthetic process;cytosol	K16055	TPS	Starch and sucrose metabolism	ko00500	-	-
Nta12g29670	3007	3.22	3.46	3.63	6.42	6.19	7.28	1.15241	1.27019e-19	1.90034e-18	SFH9	XP_009791554.1	PREDICTED: phosphatidylinositol/phosphatidylcholine transfer protein SFH9 [Nicotiana sylvestris]	-	-	-	-	-	-	-	-
novel.557	5362	0.2	0.17	0.12	1.46	1.73	1.73	3.5205	7.76871e-38	2.70586e-36	TY3B-I	XP_019232293.1	PREDICTED: uncharacterized protein LOC109213002 [Nicotiana attenuata]	GO:0003964	RNA-directed DNA polymerase activity	-	-	-	-	-	-
Nta03g19780	594	7.47	9.62	6.39	12.71	23.79	13.49	1.31912	2.78838e-05	0.00011862	NIP1	XP_009803711.1	PREDICTED: NEP1-interacting protein-like 1 [Nicotiana sylvestris]	GO:0016021	integral component of membrane	-	-	-	-	-	-
Nta09g01610	2931	0.02	0	0.04	0.21	0.1	0.2	3.30698	0.00388476	0.0112744	RPM1	XP_009586768.1	disease resistance protein RPM1-like [Nicotiana tomentosiformis]	GO:0043531;GO:0006952	ADP binding;defense response	K13457	RPM1,RPS3	Plant-pathogen interaction	ko04626	-	-
Nta13g23260	3670	1.13	1.74	1.02	5.22	8.16	5.35	2.48163	5.67394e-23	1.01563e-21	TPS11	XP_016508767.1	PREDICTED: probable alpha,alpha-trehalose-phosphate synthase [UDP-forming] 11 isoform X1 [Nicotiana tabacum]	GO:0005992;GO:0005739;GO:0005829;GO:0003824	trehalose biosynthetic process;mitochondrion;cytosol;catalytic activity	K16055	TPS	Starch and sucrose metabolism	ko00500	-	-
Nta19g09620	1960	45.24	38.94	49.51	80.53	132.05	70.49	1.30006	6.39725e-09	4.25932e-08	RD21B	XP_016473810.1	PREDICTED: low-temperature-induced cysteine proteinase-like [Nicotiana tabacum]	GO:0005615;GO:0008234;GO:0005764;GO:0004197;GO:0051603	extracellular space;cysteine-type peptidase activity;lysosome;cysteine-type endopeptidase activity;proteolysis involved in cellular protein catabolic process	-	-	-	-	-	-
Nta06g05570	633	0.11	0.23	0	0.18	0.19	8.44	4.42577	0.00389249	0.0112929	WLIM1	XP_009606069.1	LIM domain-containing protein WLIM1-like [Nicotiana tomentosiformis]	GO:0046872;GO:0051015;GO:0005886;GO:0015629;GO:0051017	metal ion binding;actin filament binding;plasma membrane;actin cytoskeleton;actin filament bundle assembly	K09377	CSRP	-	-	KOG1700	Regulatory protein MLP and related LIM proteins
novel.10384	597	1.39	1.34	0.16	3.19	4.4	4.18	2.2388	0.000168995	0.000634824	-	XP_016445359.1	PREDICTED: uncharacterized protein At4g04775-like [Nicotiana tabacum]	GO:0016021;GO:0008270	integral component of membrane;zinc ion binding	-	-	-	-	-	-
Nta07g16000	1471	43.93	35.79	36.65	1358.34	1289.15	1078.79	5.22911	0	0	FL	NP_001312858.1	flavonol synthase/flavanone 3-hydroxylase-like [Nicotiana tabacum]	GO:0045431;GO:0005737;GO:0051213;GO:0009416;GO:0016491;GO:0031418;GO:0046872;GO:0045486	flavonol synthase activity;cytoplasm;dioxygenase activity;response to light stimulus;oxidoreductase activity;L-ascorbic acid binding;metal ion binding;naringenin 3-dioxygenase activity	K05278	FLS	Flavonoid biosynthesis	ko00941	-	-
Nta16g03930	2401	2.61	2.35	2.75	4.39	5.73	3.68	1.02257	2.19099e-07	1.22431e-06	APO1	XP_016440342.1;XP_018634006.1	PREDICTED: APO protein 1, chloroplastic-like [Nicotiana tabacum];APO protein 1, chloroplastic isoform X1 [Nicotiana tomentosiformis]	GO:0003723	RNA binding	-	-	-	-	-	-
novel.28829	1160	1.83	1.87	1.66	2.92	3.31	3.96	1.12801	5.76927e-05	0.000233593	-	XP_016551729.1	PREDICTED: protein SLOW GREEN 1, chloroplastic isoform X2 [Capsicum annuum]	GO:0009535	chloroplast thylakoid membrane	-	-	-	-	-	-
Nta07g05070	1736	13.72	13.73	8.48	28.09	41.46	37.52	1.78436	4.76205e-19	6.91131e-18	At5g23370	XP_009773340.1;XP_016444364.1	PREDICTED: putative GEM-like protein 8 [Nicotiana sylvestris];PREDICTED: GEM-like protein 6 [Nicotiana tabacum]	-	-	-	-	-	-	-	-
novel.8790	286	0	0	0	8.03	17.99	23.27	6.25834	6.71602e-06	3.11957e-05	-	CAA66182.1	class II transposable element [Nicotiana tabacum]	GO:0046872;GO:0003677	metal ion binding;DNA binding	-	-	-	-	-	-
Nta11g00450	1437	14.02	11.62	10.86	25.91	42.37	29.47	1.65931	1.25957e-16	1.56628e-15	-	XP_009793603.1	PREDICTED: uncharacterized protein LOC104240457 [Nicotiana sylvestris]	GO:0043231;GO:0016021	intracellular membrane-bounded organelle;integral component of membrane	-	-	-	-	-	-
Nta10g04700	2703	0.57	0.77	0.69	1.29	0.94	1.33	1.00945	0.000648182	0.00219368	-	XP_016494568.1	PREDICTED: uncharacterized protein LOC107813778 [Nicotiana tabacum]	GO:0016021;GO:0016757	integral component of membrane;glycosyltransferase activity	-	-	-	-	-	-
Nta05g18130	2313	0.15	0.39	0.36	1.16	0.43	0.8	1.60675	0.00243186	0.00736755	HHT1	XP_009770247.1	PREDICTED: omega-hydroxypalmitate O-feruloyl transferase-like [Nicotiana sylvestris]	GO:0005829;GO:0009809;GO:0047205;GO:0009963;GO:0050366;GO:0010252;GO:0016747;GO:0047172;GO:0016020	cytosol;lignin biosynthetic process;quinate O-hydroxycinnamoyltransferase activity;positive regulation of flavonoid biosynthetic process;tyramine N-feruloyltransferase activity;auxin homeostasis;acyltransferase activity, transferring groups other than amino-acyl groups;shikimate O-hydroxycinnamoyltransferase activity;membrane	K15400	HHT1	Cutin, suberine and wax biosynthesis	ko00073	-	-
novel.18503	622	0.86	0.31	0.75	9.05	9.93	7.89	4.01493	8.22373e-16	9.68136e-15	-	-	-	-	-	-	-	-	-	-	-
novel.21508	706	831.19	979.2	703.62	2634.14	2737.97	2498.26	1.86555	2.30375e-39	8.51092e-38	HIRD11	XP_009791484.1	PREDICTED: DNA topoisomerase 1 [Nicotiana sylvestris]	GO:0046872;GO:0016853	metal ion binding;isomerase activity	-	-	-	-	-	-
Nta01g08050	1492	0.04	0	0	2.05	1.1	1.31	6.80388	6.4377e-08	3.85077e-07	MNR1	XP_016443920.1	PREDICTED: (+)-neomenthol dehydrogenase-like [Nicotiana tabacum]	GO:0016020;GO:0016491	membrane;oxidoreductase activity	K15095	E1.1.1.208	Monoterpenoid biosynthesis	ko00902	KOG1208	Dehydrogenases with different specificities (related to short-chain alcohol dehydrogenases)
Nta06g09950	903	0.08	0	0	0.72	0.33	1.19	4.83352	0.000922622	0.00304118	At1g28695	XP_016463496.1	PREDICTED: uncharacterized protein At1g28695-like [Nicotiana tabacum]	GO:0016021	integral component of membrane	-	-	-	-	-	-
Nta01g19750	894	0	0	0	0.81	0.25	0.95	5.62688	0.000241317	0.000883531	-	XP_009801937.1	PREDICTED: vegetative cell wall protein gp1-like [Nicotiana sylvestris]	-	-	-	-	-	-	-	-
Nta05g14380	1915	78.78	74.81	73.71	206.08	157.58	178.41	1.46166	3.02854e-36	9.96613e-35	-	XP_009612128.1	protein SRC2 homolog [Nicotiana tomentosiformis]	GO:0016021	integral component of membrane	-	-	-	-	-	-
Nta20g15460	1533	0.57	1.4	0.92	5.88	3.77	5.51	2.59901	7.93872e-16	9.35739e-15	GATL9	XP_016495611.1	PREDICTED: probable galacturonosyltransferase-like 9 [Nicotiana tabacum]	GO:0005794;GO:0016757	Golgi apparatus;glycosyltransferase activity	-	-	-	-	-	-
Nta23g15590	2722	3.74	4.25	4.15	9.93	10.78	12.21	1.64568	3.25896e-39	1.19549e-37	MED26B	XP_009790095.1	PREDICTED: probable mediator of RNA polymerase II transcription subunit 26b [Nicotiana sylvestris]	GO:0005634	nucleus	-	-	-	-	-	-
Nta11g25040	1249	12.52	11.98	10.81	34.89	34.79	37.32	1.80788	1.044e-63	8.3558e-62	RMA1H1	XP_009758883.1	PREDICTED: E3 ubiquitin-protein ligase RMA1H1-like [Nicotiana sylvestris]	GO:0061630;GO:0071712;GO:0044390;GO:0006511;GO:0016021;GO:0046872	ubiquitin protein ligase activity;ER-associated misfolded protein catabolic process;ubiquitin-like protein conjugating enzyme binding;ubiquitin-dependent protein catabolic process;integral component of membrane;metal ion binding	K10666	RNF5	Protein processing in endoplasmic reticulum	ko04141	-	-
novel.9306	786	198.7	160.46	113.28	232.76	407.43	228.73	1.10367	0.0045914	0.0130968	At5g17165	XP_009757404.1	PREDICTED: uncharacterized protein LOC104210248 isoform X2 [Nicotiana sylvestris]	-	-	-	-	-	-	-	-
Nta04g02590	1978	12.17	11.08	10.97	20.41	25.4	21.72	1.18973	4.35723e-21	7.07768e-20	PTAC16	XP_009621811.1	protein PLASTID TRANSCRIPTIONALLY ACTIVE 16, chloroplastic [Nicotiana tomentosiformis]	-	-	-	-	-	-	-	-
novel.17161	1127	1.49	1.45	1.36	2.5	2.41	3.61	1.19132	0.000229856	0.000844813	-	-	-	-	-	-	-	-	-	-	-
Nta24g10750	1720	1.11	0.84	0.79	1.27	4.59	2.64	1.80239	4.72819e-05	0.000194184	GDHB	XP_016436855.1	PREDICTED: glutamate dehydrogenase B-like [Nicotiana tabacum]	GO:0006520;GO:0016639;GO:0006538;GO:0004352;GO:0005739;GO:0006995;GO:1901698;GO:0000166	cellular amino acid metabolic process;oxidoreductase activity, acting on the CH-NH2 group of donors, NAD or NADP as acceptor;glutamate catabolic process;glutamate dehydrogenase (NAD+) activity;mitochondrion;cellular response to nitrogen starvation;response to nitrogen compound;nucleotide binding	K00261	GLUD1_2,gdhA	Alanine, aspartate and glutamate metabolism;Arginine biosynthesis;Nitrogen metabolism	ko00250,ko00220,ko00910	KOG2250	Glutamate/leucine/phenylalanine/valine dehydrogenases
novel.20971	526	242.13	224.58	224.71	417.04	457.55	349.58	1.05548	1.02386e-12	9.5379e-12	UBL5	KAF7149088.1	hypothetical protein RHSIM_Rhsim03G0120100 [Rhododendron simsii]	GO:0006464;GO:0000398;GO:0031386;GO:0005634;GO:0005737	cellular protein modification process;mRNA splicing, via spliceosome;protein tag;nucleus;cytoplasm	K13113	UBL5,HUB1	-	-	KOG3493	Ubiquitin-like protein
Nta07g03160	1901	0.03	0.07	0.1	2.01	1.55	1.76	4.99128	4.8181e-14	4.99133e-13	CSE	XP_009775188.1	PREDICTED: caffeoylshikimate esterase-like [Nicotiana sylvestris]	GO:0016020;GO:0016298	membrane;lipase activity	K18368	CSE	Phenylpropanoid biosynthesis	ko00940	-	-
novel.20808	721	7.64	7.83	7.41	9.91	11.76	28.54	1.31623	9.09366e-05	0.000357217	-	XP_016494664.1	PREDICTED: classical arabinogalactan protein 6-like [Nicotiana tabacum]	-	-	-	-	-	-	-	-
Nta17g16690	675	0.37	0.4	0.79	3.21	5.21	1.34	2.88649	5.3099e-05	0.000215951	-	XP_016440053.1	PREDICTED: uncharacterized protein LOC107765866 [Nicotiana tabacum]	GO:0003677	DNA binding	-	-	-	-	-	-
Nta24g04600	1158	0.75	0.97	1.25	2.12	1.63	1.8	1.11692	0.0045044	0.0128728	EDR2	XP_009630897.1	protein ENHANCED DISEASE RESISTANCE 2-like [Nicotiana tomentosiformis]	-	-	-	-	-	-	-	-
novel.2186	2320	1.7	0.94	0.82	2.58	2.32	2.67	1.32847	2.15888e-06	1.0702e-05	-	-	-	-	-	-	-	-	-	-	-
Nta24g03660	2751	0.03	0.06	0.02	0.72	0.72	0.59	4.44211	4.67427e-09	3.15696e-08	CPS2	G3CCC0.1	RecName: Full=Copal-8-ol diphosphate hydratase, chloroplastic; AltName: Full=8-hydroxy-copalyl diphosphate synthase; Flags: Precursor [Nicotiana tabacum]	GO:1902247;GO:0016102;GO:0102161;GO:0016836;GO:0009686;GO:0000287;GO:1902243;GO:0010333;GO:0009507	geranylgeranyl diphosphate catabolic process;diterpenoid biosynthetic process;copal-8-ol diphosphate synthase activity;hydro-lyase activity;gibberellin biosynthetic process;magnesium ion binding;copal-8-ol diphosphate(3-) biosynthetic process;terpene synthase activity;chloroplast	-	-	-	-	-	-
Nta01g18490	372	0	0	0	2.58	3.76	1.05	5.06344	0.0025387	0.0076681	-	OIT36875.1	hypothetical protein A4A49_55884 [Nicotiana attenuata]	-	-	-	-	-	-	-	-
Nta12g18160	2632	0.74	0.65	0.62	1.66	1.37	3.5	1.91077	2.17266e-07	1.21454e-06	NAPRT2	XP_016502022.1	PREDICTED: nicotinate phosphoribosyltransferase 2-like [Nicotiana tabacum]	GO:0005829;GO:0009435;GO:0034355;GO:0004516;GO:0004514	cytosol;NAD biosynthetic process;NAD salvage;nicotinate phosphoribosyltransferase activity;nicotinate-nucleotide diphosphorylase (carboxylating) activity	K00763	pncB,NAPRT1	Nicotinate and nicotinamide metabolism	ko00760	KOG2511	Nicotinic acid phosphoribosyltransferase
Nta03g08750	1143	23.23	20.84	21.52	39.51	37.99	39	1.03869	1.04686e-24	2.06009e-23	PRXL2B	XP_016456673.1	PREDICTED: prostamide/prostaglandin F synthase-like [Nicotiana tabacum]	GO:0016209	antioxidant activity	-	-	-	-	-	-
Nta22g17240	961	0	0.23	0.23	0.95	9.04	1.55	4.87722	0.000469302	0.00162825	ATJ20	XP_009602891.1	chaperone protein dnaJ 20, chloroplastic-like [Nicotiana tomentosiformis]	GO:0061077;GO:0009507	chaperone-mediated protein folding;chloroplast	-	-	-	-	-	-
Nta16g19980	2411	9.32	7.8	6.42	19.98	28.31	22.23	1.79411	1.27506e-24	2.49629e-23	APRR5	XP_016486691.1	PREDICTED: two-component response regulator-like APRR5 isoform X1 [Nicotiana tabacum]	GO:0000160;GO:0048511;GO:0005634	phosphorelay signal transduction system;rhythmic process;nucleus	K12130	PRR5	Circadian rhythm - plant	ko04712	-	-
Nta15g20950	1446	2.04	1.96	1.32	6.2	5.46	5.29	1.88666	1.79523e-15	2.06293e-14	MADS27	XP_009757374.1	PREDICTED: MADS-box transcription factor 23-like isoform X1 [Nicotiana sylvestris]	GO:0045944;GO:0000981;GO:0046983;GO:0005634;GO:0000977;GO:0003700;GO:0006357;GO:0000978	positive regulation of transcription by RNA polymerase II;DNA-binding transcription factor activity, RNA polymerase II-specific;protein dimerization activity;nucleus;RNA polymerase II transcription regulatory region sequence-specific DNA binding;DNA-binding transcription factor activity;regulation of transcription by RNA polymerase II;RNA polymerase II cis-regulatory region sequence-specific DNA …	K09264	K09264	-	-	-	-
Nta03g33240	4228	0.17	0.12	0.15	0.77	0.86	0.56	2.53977	1.07962e-10	8.48774e-10	ABCB15	XP_009765310.1	PREDICTED: ABC transporter B family member 15-like [Nicotiana sylvestris]	GO:0005743;GO:0005524;GO:0042626;GO:0090374;GO:0016021;GO:0015421;GO:0055085	mitochondrial inner membrane;ATP binding;ATPase-coupled transmembrane transporter activity;oligopeptide export from mitochondrion;integral component of membrane;ABC-type oligopeptide transporter activity;transmembrane transport	K05658	ABCB1,CD243	ABC transporters	ko02010	-	-
Nta23g18250	1135	1.89	1.88	1.27	4.61	4.34	3.88	1.53883	7.94899e-08	4.70267e-07	AKR4C10	XP_009621149.1	NADPH-dependent aldo-keto reductase, chloroplastic-like isoform X2 [Nicotiana tomentosiformis]	GO:0047834;GO:0016787;GO:0004032;GO:0005829;GO:0016021	D-threo-aldose 1-dehydrogenase activity;hydrolase activity;alditol:NADP+ 1-oxidoreductase activity;cytosol;integral component of membrane	K00002	AKR1A1,adh	Ascorbate and aldarate metabolism;Glycolysis / Gluconeogenesis;Pentose and glucuronate interconversions;Pyruvate metabolism;Glycerolipid metabolism	ko00053,ko00010,ko00040,ko00620,ko00561	KOG1577	Aldo/keto reductase family proteins
Nta10g08190	438	4.1	1.31	6.9	17.54	20.77	17.86	2.40968	3.6489e-08	2.23975e-07	SAUR64	XP_016491385.1	PREDICTED: auxin-responsive protein SAUR68-like isoform X1 [Nicotiana tabacum]	GO:0009733	response to auxin	-	-	-	-	-	-
Nta02g21380	2197	12.55	13.29	13.26	45.32	45.23	48.67	2.03839	4.59008e-135	1.58236e-132	CBSDUF3	XP_009609558.1	DUF21 domain-containing protein At4g33700 [Nicotiana tomentosiformis]	GO:0016021;GO:0043231	integral component of membrane;intracellular membrane-bounded organelle	K16302	CNNM	-	-	KOG2118	Predicted membrane protein, contains two CBS domains
Nta20g16100	1858	0	0.03	0	0.45	0.1	12.18	8.62149	0.000364004	0.00128909	-	XP_009599232.1	pectate lyase-like [Nicotiana tomentosiformis]	GO:0030570;GO:0046872;GO:0045490	pectate lyase activity;metal ion binding;pectin catabolic process	K01728	pel	Pentose and glucuronate interconversions	ko00040	-	-
Nta02g12260	2184	0.32	0.36	0.19	2.82	4.89	2.93	3.81119	1.90398e-23	3.5057e-22	sbt3	XP_016456676.1	PREDICTED: subtilisin-like protease SBT1.9 [Nicotiana tabacum]	GO:0009611;GO:0006508;GO:1902066;GO:0010628;GO:0097264;GO:0042803;GO:0004252;GO:0009827;GO:0043171;GO:1900367;GO:0006952;GO:0042802;GO:0005615;GO:0008236	response to wounding;proteolysis;regulation of cell wall pectin metabolic process;positive regulation of gene expression;self proteolysis;protein homodimerization activity;serine-type endopeptidase activity;plant-type cell wall modification;peptide catabolic process;positive regulation of defense response to insect;defense response;identical protein binding;extracellular space;serine-type peptida…	-	-	-	-	-	-
Nta08g22520	1579	86.34	71.71	78.46	269.3	357.27	333.3	2.22927	6.16345e-66	5.25647e-64	EXPA1	XP_009601949.1	expansin-A11-like [Nicotiana tomentosiformis]	GO:0016020;GO:0009664;GO:0005576;GO:0005618	membrane;plant-type cell wall organization;extracellular region;cell wall	-	-	-	-	-	-
Nta23g01900	966	0.07	0	0	0.51	0.07	8.47	6.93574	0.00310207	0.0092055	PER41	XP_016490958.1	PREDICTED: peroxidase 41-like [Nicotiana tabacum]	GO:0042744;GO:0006979;GO:0005576;GO:0004601;GO:0046872;GO:0020037	hydrogen peroxide catabolic process;response to oxidative stress;extracellular region;peroxidase activity;metal ion binding;heme binding	K00430	E1.11.1.7	Phenylpropanoid biosynthesis	ko00940	-	-
Nta09g26190	3573	0.02	0.03	0.02	0.06	0.02	1.76	4.99405	0.00578971	0.0161471	CSLD1	XP_009779529.1	PREDICTED: cellulose synthase-like protein D1 [Nicotiana sylvestris]	GO:0005886;GO:0030244;GO:0016760;GO:0005802;GO:0051753;GO:0009833;GO:0016021	plasma membrane;cellulose biosynthetic process;cellulose synthase (UDP-forming) activity;trans-Golgi network;mannan synthase activity;plant-type primary cell wall biogenesis;integral component of membrane	K20924	CSLD	-	-	-	-
novel.35984	478	0	0	0	3.72	1.47	1.6	5.86076	7.80649e-05	0.000309823	-	XP_019242643.1	PREDICTED: uncharacterized protein LOC109222782, partial [Nicotiana attenuata]	GO:0015074;GO:0003676	DNA integration;nucleic acid binding	-	-	-	-	-	-
Nta23g03120	2784	1.65	1.36	1.26	3.69	3.64	4.23	1.63964	1.94673e-20	3.05131e-19	RUS1	XP_016450548.1	PREDICTED: protein root UVB sensitive 1, chloroplastic-like isoform X2 [Nicotiana tabacum]	GO:0005739;GO:0010224;GO:0009941;GO:0032502	mitochondrion;response to UV-B;chloroplast envelope;developmental process	-	-	-	-	KOG4249	Uncharacterized conserved protein
Nta03g19630	1234	0.37	0.33	0	34.51	52.54	32.73	7.62458	9.86805e-28	2.24447e-26	PER64	XP_016474277.1	PREDICTED: peroxidase 64-like [Nicotiana tabacum]	GO:0009506;GO:0006979;GO:0042744;GO:0009505;GO:0004601;GO:0005576;GO:0020037;GO:0046872	plasmodesma;response to oxidative stress;hydrogen peroxide catabolic process;plant-type cell wall;peroxidase activity;extracellular region;heme binding;metal ion binding	K00430	E1.11.1.7	Phenylpropanoid biosynthesis	ko00940	-	-
Nta03g05870	2582	0.33	0.21	0.21	0.42	0.54	0.43	1.11072	0.0203599	0.0493109	PAD4	XP_009804774.1	PREDICTED: lipase-like PAD4 [Nicotiana sylvestris]	GO:0080142;GO:0050829;GO:0010942;GO:1900367;GO:0060866;GO:0010225;GO:0001666;GO:2000022;GO:0031348;GO:0010150;GO:0006629;GO:0010105;GO:0005737;GO:0005634;GO:1901183;GO:0080151;GO:0002213;GO:0071327;GO:0009625;GO:1900426;GO:0010618;GO:0010310;GO:0016021;GO:0009862	regulation of salicylic acid biosynthetic process;defense response to Gram-negative bacterium;positive regulation of cell death;positive regulation of defense response to insect;leaf abscission;response to UV-C;response to hypoxia;regulation of jasmonic acid mediated signaling pathway;negative regulation of defense response;leaf senescence;lipid metabolic process;negative regulation of ethylene-a…	-	-	-	-	-	-
Nta10g08850	1958	4.57	4.22	4.07	7.41	8.86	6.97	1.06276	8.06897e-11	6.41415e-10	-	XP_016481447.1	PREDICTED: uncharacterized protein LOC107802453 [Nicotiana tabacum]	GO:0016021	integral component of membrane	-	-	-	-	-	-
Nta04g23820	3453	1.45	1.38	0.91	2.03	2.59	2.34	1.0444	5.15805e-06	2.43765e-05	LUG	XP_016479953.1;XP_019232479.1	PREDICTED: transcriptional corepressor LEUNIG-like [Nicotiana tabacum];PREDICTED: uncharacterized protein LOC109213178 isoform X1 [Nicotiana attenuata]	GO:0003677;GO:0003714	DNA binding;transcription corepressor activity	-	-	-	-	-	-
novel.13273	3305	0.61	0.53	0.68	1.53	1.35	1.6	1.50717	7.61982e-10	5.55692e-09	-	XP_019226665.1	PREDICTED: ethylene receptor-like [Nicotiana attenuata]	GO:0006493;GO:0016757	protein O-linked glycosylation;glycosyltransferase activity	-	-	-	-	-	-
Nta24g16040	651	4.91	4.58	4.74	11.79	7.56	9.98	1.26232	7.46899e-06	3.44833e-05	LIP2	XP_009594167.1	octanoyltransferase LIP2, mitochondrial [Nicotiana tomentosiformis]	GO:0005739;GO:0033819;GO:0009249;GO:0102555	mitochondrion;lipoyl(octanoyl) transferase activity;protein lipoylation;octanoyl transferase activity (acting on glycine-cleavage complex H protein)	K23735	LIPT2,LIP2	Lipoic acid metabolism	ko00785	KOG0325	Lipoyltransferase
novel.21648	1053	3.84	5.16	1.96	6.5	7.92	9.42	1.32588	1.56653e-05	6.92088e-05	-	-	-	-	-	-	-	-	-	-	-
Nta01g27250	1731	1.59	2.27	1.65	3.48	2.84	3.78	1.09037	5.34522e-06	2.51965e-05	-	XP_016449554.1	PREDICTED: uncharacterized protein LOC107774519 [Nicotiana tabacum]	-	-	-	-	-	-	-	-
Nta05g26850	1377	20.74	21.06	15.72	44.14	41.42	42.16	1.36059	4.52899e-26	9.48668e-25	IAA17	XP_009782640.1	PREDICTED: auxin-responsive protein IAA17-like [Nicotiana sylvestris]	GO:0006355;GO:0005634;GO:0009734	regulation of transcription, DNA-templated;nucleus;auxin-activated signaling pathway	K14484	IAA	Plant hormone signal transduction	ko04075	-	-
novel.33413	968	2.19	3.17	2.28	11.27	8.36	12.12	2.26548	4.41748e-20	6.77734e-19	DVL17	OIT34313.1	hypothetical protein A4A49_22874 [Nicotiana attenuata]	-	-	-	-	-	-	-	-
novel.16843	491	0.45	0.25	0.24	1.98	5.09	2	3.49351	0.000468568	0.0016259	-	-	-	-	-	-	-	-	-	-	-
novel.1076	944	10.95	7.45	6.76	14.15	18.53	17.89	1.21642	3.41487e-09	2.3412e-08	-	XP_016538982.1	PREDICTED: uncharacterized protein LOC107839857 [Capsicum annuum]	GO:0016021	integral component of membrane	-	-	-	-	-	-
novel.15758	1001	0	0	0	0.14	0.07	3.22	6.56989	0.0143861	0.0363342	-	XP_009797882.1	PREDICTED: nucleolar protein 58-like [Nicotiana sylvestris]	GO:0003743	translation initiation factor activity	-	-	-	-	-	-
Nta07g16600	2540	5.63	5.23	5.43	20.74	22.28	22.99	2.21693	1.25054e-106	2.67029e-104	IP5P3	XP_009764110.1;XP_009764109.1	PREDICTED: type I inositol 1,4,5-trisphosphate 5-phosphatase 1 isoform X2 [Nicotiana sylvestris];PREDICTED: type I inositol 1,4,5-trisphosphate 5-phosphatase 1 isoform X1 [Nicotiana sylvestris]	GO:0046856;GO:0034485;GO:0004439	phosphatidylinositol dephosphorylation;phosphatidylinositol-3,4,5-trisphosphate 5-phosphatase activity;phosphatidylinositol-4,5-bisphosphate 5-phosphatase activity	-	-	-	-	-	-
novel.2284	1085	15.33	14.95	11.45	33.27	27.4	29.43	1.28611	5.17564e-20	7.90238e-19	-	-	-	-	-	-	-	-	-	-	-
novel.5490	432	0.91	1.36	0.65	2.34	2.49	5.14	1.97054	0.013516	0.0344131	-	-	-	-	-	-	-	-	-	-	-
Nta13g21020	1399	0.5	0.8	0.49	23.97	16.05	20.64	5.34515	2.13563e-73	2.21803e-71	ChiC	XP_009624962.1	class V chitinase-like [Nicotiana tomentosiformis]	GO:0008061;GO:0004672;GO:0005576;GO:0006032;GO:0005524;GO:0004568;GO:0005975	chitin binding;protein kinase activity;extracellular region;chitin catabolic process;ATP binding;chitinase activity;carbohydrate metabolic process	K01183	E3.2.1.14	Amino sugar and nucleotide sugar metabolism	ko00520	-	-
Nta02g32160	2341	3.69	3.44	3.49	6.96	9.75	7.27	1.38878	6.2043e-15	6.87277e-14	At3g60510	XP_009592644.1	3-hydroxyisobutyryl-CoA hydrolase-like protein 1, mitochondrial isoform X2 [Nicotiana tomentosiformis]	GO:0003860;GO:0006574;GO:0009507	3-hydroxyisobutyryl-CoA hydrolase activity;valine catabolic process;chloroplast	K05605	HIBCH	Valine, leucine and isoleucine degradation;Propanoate metabolism;beta-Alanine metabolism	ko00280,ko00640,ko00410	KOG1684	Enoyl-CoA hydratase
Nta19g19640	1092	5.89	7.67	4.27	15.43	11.94	18.65	1.57634	5.10386e-12	4.50522e-11	-	XP_009760872.1	PREDICTED: uncharacterized protein LOC104213135 isoform X2 [Nicotiana sylvestris]	GO:0005737;GO:0035308;GO:0004864	cytoplasm;negative regulation of protein dephosphorylation;protein phosphatase inhibitor activity	-	-	-	-	-	-
Nta03g20070	816	0.09	0.2	0	1.57	0.57	1.28	3.77239	0.000597721	0.00203748	-	XP_016445676.1	PREDICTED: uncharacterized protein LOC107770856 [Nicotiana tabacum]	-	-	-	-	-	-	-	-
Nta21g13450	2556	1.3	1.41	1.96	7.24	9.74	6.89	2.57556	1.24745e-31	3.4091e-30	NPF6.4	XP_016436442.1	PREDICTED: protein NRT1/ PTR FAMILY 6.4-like [Nicotiana tabacum]	GO:0015112;GO:0010167;GO:0022857;GO:0006817;GO:0016021	nitrate transmembrane transporter activity;response to nitrate;transmembrane transporter activity;phosphate ion transport;integral component of membrane	-	-	-	-	-	-
Nta08g20820	922	4.29	5.3	7.72	9.64	7.76	13.74	1.04653	0.000107474	0.000416603	-	XP_009594150.1	uncharacterized protein LOC104090688 [Nicotiana tomentosiformis]	-	-	-	-	-	-	-	-
Nta07g14540	2388	0.12	0.03	0.15	0.32	0.32	0.32	1.89983	0.0079219	0.0213819	RPS8	OIT39371.1	hypothetical protein A4A49_03623 [Nicotiana attenuata]	GO:0006895;GO:0005794;GO:0006412;GO:0005840;GO:0003735;GO:0005829	Golgi to endosome transport;Golgi apparatus;translation;ribosome;structural constituent of ribosome;cytosol	K20308	TRAPPC11	-	-	-	-
Nta10g01740	627	2.83	8.25	7.88	42.56	32.56	44.09	2.87214	3.36271e-23	6.10322e-22	-	XP_009614126.1	classical arabinogalactan protein 2-like [Nicotiana tomentosiformis]	-	-	-	-	-	-	-	-
Nta19g09090	2067	0.85	1.03	0.51	2.11	2.38	2.9	1.85272	5.49778e-10	4.06428e-09	CSLC12	XP_009791490.1	PREDICTED: probable xyloglucan glycosyltransferase 12 [Nicotiana sylvestris]	GO:0009506;GO:0005794;GO:0071555;GO:0016757;GO:0016021;GO:0099402;GO:0016740;GO:0048868	plasmodesma;Golgi apparatus;cell wall organization;glycosyltransferase activity;integral component of membrane;plant organ development;transferase activity;pollen tube development	-	-	-	-	-	-
Nta09g02330	3233	0.12	0.04	0.13	0.25	0.07	1.53	2.86005	0.00207439	0.00637045	KIP1	XP_009804836.1	PREDICTED: myosin heavy chain, skeletal muscle-like [Nicotiana sylvestris]	GO:0016301;GO:0003779	kinase activity;actin binding	-	-	-	-	-	-
Nta20g10620	1718	0.64	0.56	0.4	1.2	1.14	0.99	1.27769	0.00141647	0.00450228	TGA1B	XP_016442662.1	PREDICTED: bZIP transcription factor 17-like [Nicotiana tabacum]	GO:0003677;GO:0003700;GO:0016021	DNA binding;DNA-binding transcription factor activity;integral component of membrane	-	-	-	-	-	-
Nta00g14470	504	0.43	0.24	0.91	5.63	6.56	2.5	3.46287	1.38792e-05	6.17516e-05	At4g22758	XP_009588059.1	uncharacterized protein At4g22758-like [Nicotiana tomentosiformis]	-	-	-	-	-	-	-	-
Nta13g21150	2020	2.19	1.07	0.85	9.48	10.67	10.33	3.0981	1.14817e-32	3.25919e-31	PRCP	XP_016474216.1	PREDICTED: lysosomal Pro-X carboxypeptidase-like [Nicotiana tabacum]	GO:0004180;GO:0008236;GO:0006508;GO:0008239	carboxypeptidase activity;serine-type peptidase activity;proteolysis;dipeptidyl-peptidase activity	K01285	PRCP	-	-	KOG2183	Prolylcarboxypeptidase (angiotensinase C)
novel.32630	699	1.65	1.65	0.87	2.69	2.52	2.52	1.10921	0.0191955	0.0468057	-	-	-	-	-	-	-	-	-	-	-
Nta01g11110	654	0.53	1.14	0.55	12.75	8.58	8.91	4.00639	1.79866e-17	2.35592e-16	-	XP_019238550.1	PREDICTED: uncharacterized protein LOC109218635 [Nicotiana attenuata]	GO:0006357;GO:0000978;GO:0000981;GO:0046983;GO:0003677;GO:0005634	regulation of transcription by RNA polymerase II;RNA polymerase II cis-regulatory region sequence-specific DNA binding;DNA-binding transcription factor activity, RNA polymerase II-specific;protein dimerization activity;DNA binding;nucleus	-	-	-	-	-	-
novel.27434	316	0	0	0	12.93	7.33	10.16	6.29897	4.85033e-06	2.29829e-05	-	OIT22682.1	hypothetical protein A4A49_58356, partial [Nicotiana attenuata]	-	-	-	-	-	-	-	-
Nta08g06050	1421	2.57	6.02	4.5	18.13	22.33	23.25	2.48805	2.04498e-24	3.9643e-23	-	XP_009594820.1	uncharacterized protein LOC104091244 [Nicotiana tomentosiformis]	GO:0016021	integral component of membrane	-	-	-	-	-	-
Nta22g15830	603	158.36	216.75	199.71	337.69	326.27	403.35	1.09668	2.46261e-18	3.4005e-17	TIMPA	XP_016474596.1	PREDICTED: proteinase inhibitor I-B-like [Nicotiana tabacum]	GO:0009611;GO:0004867	response to wounding;serine-type endopeptidase inhibitor activity	-	-	-	-	-	-
Nta04g05890	910	0.08	0	0	0.4	0.32	0.42	3.89526	0.0138042	0.0350516	VQ22	XP_009597622.2	VQ motif-containing protein 22-like [Nicotiana tomentosiformis]	-	-	-	-	-	-	-	-
Nta03g30080	465	0	0.28	0.27	4.45	3.13	4.84	4.74277	4.91806e-05	0.000201346	-	XP_009781859.1	PREDICTED: uncharacterized protein LOC104230693 [Nicotiana sylvestris]	-	-	-	-	-	-	-	-
novel.39859	1820	1.27	0.73	2.13	4.16	3.73	2.19	1.51142	9.27698e-05	0.000363844	-	KAB2601387.1	hypothetical protein D8674_002392 [Pyrus ussuriensis x Pyrus communis]	-	-	-	-	-	-	-	-
Nta17g08300	2102	53.7	46.07	47.56	74.04	135.22	95.62	1.2504	8.25787e-10	6.00693e-09	At3g08860	XP_009782539.1	PREDICTED: alanine--glyoxylate aminotransferase 2 homolog 3, mitochondrial-like isoform X1 [Nicotiana sylvestris]	GO:0030170;GO:0008483;GO:0008453	pyridoxal phosphate binding;transaminase activity;alanine-glyoxylate transaminase activity	K00827	AGXT2	Alanine, aspartate and glutamate metabolism;Cysteine and methionine metabolism;Glycine, serine and threonine metabolism;Valine, leucine and isoleucine degradation	ko00250,ko00270,ko00260,ko00280	KOG1404	Alanine-glyoxylate aminotransferase AGT2
novel.34504	672	0.56	0.62	1.39	9.46	6.84	9.44	3.55685	6.10326e-16	7.24767e-15	At5g40382	XP_019253460.1	PREDICTED: cytochrome c oxidase subunit 5C-like [Nicotiana attenuata]	GO:0005746;GO:0016021	mitochondrial respirasome;integral component of membrane	-	-	-	-	-	-
Nta04g14950	1128	0.12	0.06	0	0.41	0.84	0.75	3.61616	0.00109857	0.00356651	-	XP_016513610.1	PREDICTED: uncharacterized protein LOC107830530 [Nicotiana tabacum]	-	-	-	-	-	-	-	-
Nta05g16010	1635	6.94	6.5	6.29	11.85	11.04	13.45	1.08438	2.56649e-17	3.33568e-16	PIGC	XP_016471609.1	PREDICTED: putative phosphatidylinositol N-acetylglucosaminyltransferase subunit C [Nicotiana tabacum]	GO:0006506;GO:0000506;GO:0017176;GO:0016021	GPI anchor biosynthetic process;glycosylphosphatidylinositol-N-acetylglucosaminyltransferase (GPI-GnT) complex;phosphatidylinositol N-acetylglucosaminyltransferase activity;integral component of membrane	K03859	PIGC,GPI2	Glycosylphosphatidylinositol (GPI)-anchor biosynthesis	ko00563	KOG3059	N-acetylglucosaminyltransferase complex, subunit PIG-C/GPI2, required for phosphatidylinositol biosynthesis
Nta24g15290	1603	3.98	2.66	2.54	9.68	9.23	12.55	1.97884	1.41883e-23	2.6302e-22	VQ22	XP_016454069.1	PREDICTED: epsin-like [Nicotiana tabacum]	GO:0016301	kinase activity	-	-	-	-	-	-
Nta07g07690	1533	0.32	0.3	0.13	8.23	6.92	10.39	5.29515	4.88057e-42	1.97382e-40	AAE	XP_009782266.1	PREDICTED: acetylajmalan esterase-like [Nicotiana sylvestris]	GO:0016788	hydrolase activity, acting on ester bonds	-	-	-	-	-	-
Nta13g19390	769	6.3	6.08	5.2	9.99	10.23	10.81	1.0305	8.73115e-07	4.53608e-06	-	XP_009769523.1	PREDICTED: uncharacterized protein At4g04775-like [Nicotiana sylvestris]	GO:0008270;GO:0016021	zinc ion binding;integral component of membrane	-	-	-	-	-	-
Nta17g20740	1205	11.4	12.31	6.05	22.53	25.31	21.04	1.42621	6.90268e-10	5.06427e-09	CYCU1-1	XP_009782196.1	PREDICTED: cyclin-U1-1 [Nicotiana sylvestris]	GO:0019901;GO:0000079	protein kinase binding;regulation of cyclin-dependent protein serine/threonine kinase activity	-	-	-	-	KOG1674	Cyclin
Nta19g18600	1691	6.5	7.07	7.54	40.02	39.73	39.06	2.67591	1.19216e-127	3.60967e-125	TLP1	XP_009765883.1;XP_016434660.1	PREDICTED: protein TWIN LOV 1 [Nicotiana sylvestris];PREDICTED: protein TWIN LOV 1-like [Nicotiana tabacum]	GO:0009881;GO:0005634;GO:0018298;GO:0050896	photoreceptor activity;nucleus;protein-chromophore linkage;response to stimulus	-	-	-	-	-	-
Nta04g19160	1074	0	0	0	0.25	0.06	2.68	6.51088	0.000150555	0.000570083	UPTG1	XP_016434611.1	PREDICTED: alpha-1,4-glucan-protein synthase [UDP-forming] 1-like [Nicotiana tabacum]	GO:0005794;GO:0009832;GO:0071669;GO:0033356;GO:0052691;GO:0005829	Golgi apparatus;plant-type cell wall biogenesis;plant-type cell wall organization or biogenesis;UDP-L-arabinose metabolic process;UDP-arabinopyranose mutase activity;cytosol	K13379	RGP,UTM	Amino sugar and nucleotide sugar metabolism	ko00520	-	-
Nta16g04750	1850	31.37	29.11	25.59	141.81	202.72	131.83	2.68363	5.067e-50	2.69233e-48	CYP75B137	XP_009595836.1	flavonoid 3&apos;-monooxygenase CYP75B137-like [Nicotiana tomentosiformis]	GO:0005506;GO:0020037;GO:0016021;GO:0016705;GO:0004497	iron ion binding;heme binding;integral component of membrane;oxidoreductase activity, acting on paired donors, with incorporation or reduction of molecular oxygen;monooxygenase activity	-	-	-	-	-	-
Nta23g16740	1453	1.68	2.18	1.07	8.13	11.71	8.72	2.74646	2.29075e-25	4.63217e-24	PME15	XP_009796875.1	PREDICTED: probable pectinesterase 15 [Nicotiana sylvestris]	GO:0052689;GO:0016021;GO:0045490;GO:0045330;GO:0030599;GO:0042545	carboxylic ester hydrolase activity;integral component of membrane;pectin catabolic process;aspartyl esterase activity;pectinesterase activity;cell wall modification	-	-	-	-	-	-
Nta06g16080	1063	6.1	6.93	12.61	157.03	93.66	139.18	4.1324	9.17336e-25	1.80956e-23	At3g02910	XP_016484121.1	PREDICTED: putative gamma-glutamylcyclotransferase At3g02910 [Nicotiana tabacum]	GO:0005829;GO:0016021;GO:0016746;GO:0061929	cytosol;integral component of membrane;acyltransferase activity;gamma-glutamylaminecyclotransferase activity	K19761	GGACT	-	-	-	-
novel.1839	1299	4.31	4.86	5.45	14.24	14.01	12.27	1.68375	3.12156e-23	5.68176e-22	-	XP_009795128.1	PREDICTED: uncharacterized protein LOC104241870 [Nicotiana sylvestris]	-	-	-	-	-	-	-	-
Nta20g10730	1719	0.07	0.04	0	0.32	0.07	2.82	5.04647	0.000128103	0.000490881	PI4KG8	XP_016481912.1	PREDICTED: phosphatidylinositol 4-kinase gamma 8-like [Nicotiana tabacum]	GO:0004430	1-phosphatidylinositol 4-kinase activity	-	-	-	-	-	-
Nta03g19770	1851	0.71	0.48	0.51	1.49	3.45	1.88	2.27024	2.72636e-08	1.69641e-07	ANX2	XP_016457385.1	PREDICTED: phytoene dehydrogenase, chloroplastic/chromoplastic-like [Nicotiana tabacum]	GO:0005886;GO:0009506;GO:0046777;GO:0004672;GO:0016491	plasma membrane;plasmodesma;protein autophosphorylation;protein kinase activity;oxidoreductase activity	-	-	-	-	KOG0029	Amine oxidase
novel.15532	852	1.66	2.6	1.73	3.82	3.46	4.71	1.21028	0.000342954	0.00122006	-	GFQ02847.1	protein topless [Phtheirospermum japonicum]	GO:0006355;GO:0010229	regulation of transcription, DNA-templated;inflorescence development	-	-	-	-	-	-
Nta20g16220	1357	13.75	12.85	10.46	37.1	24.02	35.89	1.59314	1.85647e-19	2.75228e-18	ATHB-13	XP_009593379.1	homeobox-leucine zipper protein ATHB-13-like [Nicotiana tomentosiformis]	GO:0005634;GO:0045893;GO:0000981;GO:0043565	nucleus;positive regulation of transcription, DNA-templated;DNA-binding transcription factor activity, RNA polymerase II-specific;sequence-specific DNA binding	K09338	HD-ZIP	-	-	-	-
novel.40406	1045	1.97	3.04	2.12	8.03	5.58	1.32	1.30747	0.0134457	0.034263	ART2	XP_011013113.1	PREDICTED: LOW QUALITY PROTEIN: uncharacterized protein LOC105117228 [Populus euphratica]	-	-	-	-	-	-	-	-
Nta16g05540	2176	0.78	0.98	0.75	3.21	3.31	3.45	2.19687	7.11644e-21	1.14202e-19	iolG	XP_016512414.1	PREDICTED: inositol 2-dehydrogenase 2-like [Nicotiana tabacum]	GO:0000166	nucleotide binding	-	-	-	-	-	-
Nta12g28160	5110	5.1	5.04	6.77	10.79	8.85	12.82	1.1412	3.11733e-13	3.03337e-12	ABCC14	XP_016464787.1	PREDICTED: ABC transporter C family member 14-like [Nicotiana tabacum]	GO:0005774;GO:0016021;GO:0000325;GO:0055085;GO:0042626;GO:0005524;GO:0016020	vacuolar membrane;integral component of membrane;plant-type vacuole;transmembrane transport;ATPase-coupled transmembrane transporter activity;ATP binding;membrane	-	-	-	-	-	-
Nta05g30990	438	4.97	11.79	6.9	36.5	26.19	30.43	2.2255	7.31881e-12	6.36708e-11	At1g15400	XP_016495624.1	PREDICTED: uncharacterized protein At1g15400-like [Nicotiana tabacum]	-	-	-	-	-	-	-	-
Nta07g21870	2349	0.22	0.15	0.23	14.2	15.01	12.33	6.31024	1.75853e-82	2.24128e-80	OBL1	XP_009803539.1	PREDICTED: uncharacterized protein LOC104248887 [Nicotiana sylvestris]	GO:0006629;GO:0016021	lipid metabolic process;integral component of membrane	-	-	-	-	-	-
novel.33958	1259	1.53	1.78	1.21	3.6	5.11	5.22	1.83362	1.02697e-10	8.08714e-10	-	XP_016475597.1;XP_019241806.1	PREDICTED: uncharacterized protein LOC107797236, partial [Nicotiana tabacum];PREDICTED: uncharacterized protein LOC109221821 [Nicotiana attenuata]	-	-	-	-	-	-	-	-
Nta23g17500	1174	1.07	4.07	1.75	20.38	10.68	15.42	2.98639	1.17181e-06	5.99319e-06	NHL10	AAF62403.1	harpin inducing protein [Nicotiana tabacum]	GO:0016021	integral component of membrane	-	-	-	-	-	-
Nta02g24390	887	11.29	11.39	12.96	63.42	66.4	33.32	2.42362	3.58465e-21	5.8493e-20	-	XP_009614804.1	pathogenesis-related protein PR-4B [Nicotiana tomentosiformis]	GO:0004540;GO:0042742;GO:0050832	ribonuclease activity;defense response to bacterium;defense response to fungus	-	-	-	-	-	-
Nta02g15900	1326	17.86	17.24	18.65	32.31	32.48	30.02	1.03074	1.4318e-20	2.26031e-19	CPP1	XP_009589343.1	protein CHAPERONE-LIKE PROTEIN OF POR1, chloroplastic [Nicotiana tomentosiformis]	GO:0016021	integral component of membrane	-	-	-	-	-	-
Nta12g22690	1613	0.38	0.48	0.23	0.99	1.16	0.99	1.72762	0.000215936	0.000796723	WRKY71	XP_016463358.1;XP_016463359.1	PREDICTED: probable WRKY transcription factor 68 isoform X1 [Nicotiana tabacum];PREDICTED: probable WRKY transcription factor 68 isoform X2 [Nicotiana tabacum]	GO:0005634;GO:0043565;GO:0003700	nucleus;sequence-specific DNA binding;DNA-binding transcription factor activity	-	-	-	-	-	-
novel.11681	1860	0.51	0.61	0.47	1.36	1.27	1.5	1.58458	6.73999e-06	3.12969e-05	-	XP_009611843.1	uncharacterized protein LOC104105290 [Nicotiana tomentosiformis]	GO:0006952;GO:0043531	defense response;ADP binding	-	-	-	-	-	-
Nta03g22880	2933	1.29	1.5	1.3	2.02	2.7	2.32	1.02287	9.80561e-07	5.0616e-06	PHRF1	XP_016443263.1	PREDICTED: uncharacterized protein LOC107768652 isoform X1 [Nicotiana tabacum]	GO:0005634;GO:0003712;GO:0045944;GO:0032259;GO:0008168;GO:0042393;GO:0045892;GO:0008270	nucleus;transcription coregulator activity;positive regulation of transcription by RNA polymerase II;methylation;methyltransferase activity;histone binding;negative regulation of transcription, DNA-templated;zinc ion binding	-	-	-	-	-	-
Nta03g01180	5180	3.54	3.64	3.61	6.56	7	7.62	1.18225	1.23267e-31	3.37194e-30	R1B-16	XP_009792722.1	PREDICTED: putative late blight resistance protein homolog R1A-3 [Nicotiana sylvestris]	GO:0043531;GO:0006952;GO:0030246	ADP binding;defense response;carbohydrate binding	-	-	-	-	-	-
novel.32329	897	4.14	3.1	2.53	13.08	9.71	11.38	2.01704	2.19814e-16	2.69071e-15	GIR1	OIT01184.1	hypothetical protein A4A49_22135 [Nicotiana attenuata]	-	-	-	-	-	-	-	-
Nta02g03630	1778	2.34	1.71	1.61	5.54	8.65	7.14	2.12301	1.01301e-19	1.52394e-18	CYP94A2	XP_016483167.1	PREDICTED: cytochrome P450 94A2-like [Nicotiana tabacum]	GO:0005506;GO:0020037;GO:0016705;GO:0016021	iron ion binding;heme binding;oxidoreductase activity, acting on paired donors, with incorporation or reduction of molecular oxygen;integral component of membrane	K20769	CYP94A5	Cutin, suberine and wax biosynthesis	ko00073	-	-
Nta12g16480	1529	20	23.14	18.97	98.08	100.18	91.3	2.43156	1.25408e-97	2.22186e-95	GA2OX8	XP_009620550.1	gibberellin 2-beta-dioxygenase 8 [Nicotiana tomentosiformis]	GO:0051213;GO:0031418;GO:0016491;GO:0046872	dioxygenase activity;L-ascorbic acid binding;oxidoreductase activity;metal ion binding	-	-	-	-	-	-
Nta10g23080	2714	2.22	2.06	2.03	2.8	3.09	6.36	1.1487	3.46875e-05	0.000145498	PI4KG4	XP_009621907.1	phosphatidylinositol 4-kinase gamma 4-like [Nicotiana tomentosiformis]	GO:0004430	1-phosphatidylinositol 4-kinase activity	-	-	-	-	-	-
Nta01g23250	1668	6.69	7.02	6.69	19.39	14.21	18.08	1.54711	4.54961e-26	9.52289e-25	HMT-2	XP_009804559.1	PREDICTED: homocysteine S-methyltransferase 2-like [Nicotiana sylvestris]	GO:0008168;GO:0047150;GO:0046872;GO:0009086;GO:0008270;GO:0033528;GO:0005886;GO:0008898;GO:0032259	methyltransferase activity;betaine-homocysteine S-methyltransferase activity;metal ion binding;methionine biosynthetic process;zinc ion binding;S-methylmethionine cycle;plasma membrane;S-adenosylmethionine-homocysteine S-methyltransferase activity;methylation	K00547	mmuM,BHMT2	Cysteine and methionine metabolism	ko00270	KOG1579	Homocysteine S-methyltransferase
novel.1611	807	4.44	4.34	3.95	19.64	16.71	18.75	2.32683	3.33497e-32	9.30624e-31	Tf2-11	XP_016471099.1	PREDICTED: uncharacterized protein LOC107793286 [Nicotiana tabacum]	GO:0003676;GO:0015074	nucleic acid binding;DNA integration	-	-	-	-	-	-
Nta16g21420	945	3.01	2.16	2.27	8.04	10.02	9.92	2.11609	2.75237e-18	3.78805e-17	-	XP_009608612.1	uncharacterized protein LOC104102574 isoform X2 [Nicotiana tomentosiformis]	-	-	-	-	-	-	-	-
novel.28796	724	0.89	1.2	1.05	2.43	1.82	4.64	1.69511	0.00113956	0.00368848	-	-	-	-	-	-	-	-	-	-	-
Nta04g34040	688	0	0	0	0.24	0.12	3.24	5.82721	0.00127684	0.00409233	-	XP_009617191.1	probable aquaporin NIP-type isoform X2 [Nicotiana tomentosiformis]	GO:0016021;GO:0015267	integral component of membrane;channel activity	K09874	NIP	-	-	-	-
Nta02g10480	1089	3.86	2.89	3.75	7.52	5.11	6	1.03831	2.33409e-05	0.000100414	GATL7	XP_016457371.1	PREDICTED: probable galacturonosyltransferase-like 7 [Nicotiana tabacum]	GO:0005794;GO:0016757	Golgi apparatus;glycosyltransferase activity	-	-	-	-	-	-
Nta24g00970	1734	0	0	0	0.28	0.57	0.25	6.01401	2.81841e-05	0.000119844	AHL22	XP_016471711.1	PREDICTED: AT-hook motif nuclear-localized protein 24-like [Nicotiana tabacum]	GO:0010228;GO:0003680;GO:0003700;GO:0005634	vegetative to reproductive phase transition of meristem;minor groove of adenine-thymine-rich DNA binding;DNA-binding transcription factor activity;nucleus	-	-	-	-	-	-
novel.39705	2961	1.41	1.79	1.61	2.79	2.79	3.26	1.08433	1.60019e-09	1.13303e-08	-	OIT32900.1	hypothetical protein A4A49_57725 [Nicotiana attenuata]	GO:0016021	integral component of membrane	-	-	-	-	-	-
novel.2984	584	2.25	1.39	1.52	4.26	4.91	8.54	1.96702	1.50697e-05	6.67268e-05	-	XP_016460431.1	PREDICTED: auxin-induced protein 15A-like [Nicotiana tabacum]	GO:0009733	response to auxin	K14488	SAUR	Plant hormone signal transduction	ko04075	-	-
novel.21095	843	34.56	34.92	37.85	68.35	71.54	64.89	1.33469	9.93299e-32	2.73676e-30	-	XP_018626839.1	uncharacterized protein LOC104097863 isoform X1 [Nicotiana tomentosiformis]	-	-	-	-	-	-	-	-
Nta24g15260	4294	0.6	0.47	0.33	1.54	1.9	1.48	2.02891	7.39327e-15	8.14413e-14	CRY1	XP_016468208.1	PREDICTED: cryptochrome-1-like [Nicotiana tabacum]	GO:0042802;GO:0005524;GO:0046777;GO:0043153;GO:0010075;GO:0032922;GO:1901371;GO:0072387;GO:0010617;GO:0009583;GO:0009882;GO:0003677;GO:0009646;GO:2000652;GO:0005634;GO:0005737;GO:1901529;GO:0071949;GO:0018298;GO:0071000;GO:0010114;GO:1901672;GO:0016604;GO:0009638;GO:0009640;GO:0042752;GO:1900426;GO:1901332;GO:0046283;GO:0099402;GO:0009644;GO:0010244;GO:0010310;GO:0060918;GO:0010117;GO:0004672;GO:…	identical protein binding;ATP binding;protein autophosphorylation;entrainment of circadian clock by photoperiod;regulation of meristem growth;circadian regulation of gene expression;regulation of leaf morphogenesis;flavin adenine dinucleotide metabolic process;circadian regulation of calcium ion oscillation;detection of light stimulus;blue light photoreceptor activity;DNA binding;response to abse…	K12118	CRY1	Circadian rhythm - plant	ko04712	KOG0133	Deoxyribodipyrimidine photolyase/cryptochrome
Nta15g16240	2343	9.15	9.22	9.6	29.09	65.66	25.54	2.32639	4.07756e-07	2.20425e-06	CCD4	XP_016441917.1	PREDICTED: probable carotenoid cleavage dioxygenase 4, chloroplastic [Nicotiana tabacum]	GO:0009570;GO:0016702;GO:0010287;GO:0010436;GO:0046872;GO:0016121	chloroplast stroma;oxidoreductase activity, acting on single donors with incorporation of molecular oxygen, incorporation of two atoms of oxygen;plastoglobule;carotenoid dioxygenase activity;metal ion binding;carotene catabolic process	K09840	NCED	Carotenoid biosynthesis	ko00906	-	-
novel.12594	345	0.38	0.62	0.64	9.06	7.7	7.53	5.37645	6.22087e-05	0.000250366	-	XP_016458971.1	PREDICTED: uncharacterized protein LOC107782590 [Nicotiana tabacum]	GO:0031047;GO:0003677;GO:0003676;GO:0046872	gene silencing by RNA;DNA binding;nucleic acid binding;metal ion binding	-	-	-	-	-	-
Nta03g08500	2184	32.86	29.23	30.15	97.19	88.81	85.13	1.73776	6.50185e-73	6.59707e-71	-	XP_009800891.1	PREDICTED: serine hydroxymethyltransferase, mitochondrial [Nicotiana sylvestris]	GO:0006565;GO:0006730;GO:0030170;GO:0008270;GO:0046655;GO:0070905;GO:0008168;GO:0019264;GO:0004372;GO:0046653;GO:0032259;GO:0035999;GO:0050897;GO:0005737	L-serine catabolic process;one-carbon metabolic process;pyridoxal phosphate binding;zinc ion binding;folic acid metabolic process;serine binding;methyltransferase activity;glycine biosynthetic process from serine;glycine hydroxymethyltransferase activity;tetrahydrofolate metabolic process;methylation;tetrahydrofolate interconversion;cobalt ion binding;cytoplasm	K00600	glyA,SHMT	Glycine, serine and threonine metabolism;Glyoxylate and dicarboxylate metabolism;One carbon pool by folate;Cyanoamino acid metabolism	ko00260,ko00630,ko00670,ko00460	KOG2467	Glycine/serine hydroxymethyltransferase
Nta18g20230	1534	0	0	0	11.15	16.57	4.54	10.6858	1.17689e-13	1.18342e-12	ACO	XP_016433402.1	PREDICTED: 1-aminocyclopropane-1-carboxylate oxidase-like [Nicotiana tabacum]	GO:0009693;GO:0006952;GO:0046872;GO:0009815;GO:0016491;GO:0031418;GO:0051213	ethylene biosynthetic process;defense response;metal ion binding;1-aminocyclopropane-1-carboxylate oxidase activity;oxidoreductase activity;L-ascorbic acid binding;dioxygenase activity	K05933	E1.14.17.4	Cysteine and methionine metabolism	ko00270	-	-
novel.27355	9917	0.42	0.44	0.39	4.16	7.95	7.08	4.16544	1.01131e-73	1.05995e-71	-	XP_009796742.1	PREDICTED: uncharacterized protein LOC104243247 [Nicotiana sylvestris]	-	-	-	-	-	-	-	-
Nta14g03070	1060	1.68	2.32	2.28	3.93	4.18	3.86	1.14545	4.68912e-05	0.000192814	-	XP_016484388.1	PREDICTED: uncharacterized protein LOC107804946 [Nicotiana tabacum]	GO:0009535;GO:0016021	chloroplast thylakoid membrane;integral component of membrane	-	-	-	-	-	-
Nta16g07010	1209	5.54	4.53	4.23	8.2	9.52	8.69	1.0956	2.22957e-09	1.55502e-08	APS1	XP_009795729.1	PREDICTED: acid phosphatase 1-like [Nicotiana sylvestris]	GO:0003993	acid phosphatase activity	-	-	-	-	-	-
Nta06g03940	2144	1.61	1.91	0.82	10.47	12.45	13.09	3.26592	5.67393e-48	2.82099e-46	CEL5	XP_009603927.1	endoglucanase 9-like [Nicotiana tomentosiformis]	GO:0008810;GO:0030245	cellulase activity;cellulose catabolic process	K01179	E3.2.1.4	Starch and sucrose metabolism	ko00500	-	-
Nta07g07340	2096	2.34	1.63	2.18	7.89	8.35	7.6	2.12609	1.03314e-36	3.46557e-35	PSS1	XP_009779790.1;XP_009779810.1	PREDICTED: CDP-diacylglycerol--serine O-phosphatidyltransferase 1-like isoform X1 [Nicotiana sylvestris];PREDICTED: CDP-diacylglycerol--serine O-phosphatidyltransferase 1-like isoform X2 [Nicotiana sylvestris]	GO:0016021;GO:0006659;GO:0005789;GO:0106245	integral component of membrane;phosphatidylserine biosynthetic process;endoplasmic reticulum membrane;L-serine-phosphatidylethanolamine phosphatidyltransferase activity	K08730	PTDSS2	Glycerophospholipid metabolism	ko00564	-	-
Nta06g12020	1813	4.76	5.52	3.39	10.55	11.65	10.55	1.46889	6.04615e-16	7.18581e-15	TRABD	XP_016495420.1;XP_016515778.1	PREDICTED: traB domain-containing protein-like [Nicotiana tabacum];PREDICTED: uncharacterized protein LOC107832441 [Nicotiana tabacum]	GO:0016021	integral component of membrane	-	-	-	-	-	-
Nta12g12950	1151	68.94	45.39	62.67	125.75	115.2	139.18	1.31073	5.71068e-19	8.24834e-18	-	XP_016444812.1	PREDICTED: uncharacterized protein LOC107770061 [Nicotiana tabacum]	-	-	-	-	-	-	-	-
Nta00g14610	2784	15.11	14.49	12.91	21.07	27.82	31.62	1.1246	2.63179e-15	2.9906e-14	EPSIN3	XP_009757776.1	PREDICTED: clathrin interactor EPSIN 3-like [Nicotiana sylvestris]	GO:0005768;GO:0030125;GO:0005886;GO:0005794;GO:0006897;GO:0043231;GO:0030136;GO:0005543;GO:0030276	endosome;clathrin vesicle coat;plasma membrane;Golgi apparatus;endocytosis;intracellular membrane-bounded organelle;clathrin-coated vesicle;phospholipid binding;clathrin binding	K12471	EPN	Endocytosis	ko04144	KOG2056	Equilibrative nucleoside transporter protein
Nta05g23850	2268	1.31	1.18	0.58	2.78	3.26	2.89	1.75075	4.54253e-10	3.37906e-09	OBL1	XP_009796494.1	PREDICTED: uncharacterized protein LOC104243066 [Nicotiana sylvestris]	GO:0016021;GO:0016787;GO:0005811;GO:0016042;GO:0006629	integral component of membrane;hydrolase activity;lipid droplet;lipid catabolic process;lipid metabolic process	-	-	-	-	-	-
novel.17124	1140	2.23	1.42	2.55	5.68	4.16	5.21	1.48621	1.50414e-07	8.58696e-07	-	OIT06296.1	hypothetical protein A4A49_09401 [Nicotiana attenuata]	GO:0003677;GO:0005634;GO:0010197	DNA binding;nucleus;polar nucleus fusion	-	-	-	-	-	-
Nta02g08200	2408	0.48	0.44	0.41	1.33	0.93	1.06	1.58166	5.41697e-06	2.55074e-05	NEK2	XP_016498117.1	PREDICTED: serine/threonine-protein kinase Nek2-like isoform X1 [Nicotiana tabacum]	GO:0004674;GO:0004672;GO:0005524	protein serine/threonine kinase activity;protein kinase activity;ATP binding	K08857	NEK1_4_5	-	-	KOG0589	Serine/threonine protein kinase
novel.21609	616	2.63	3.79	2.45	8.77	11.14	8.04	1.88451	2.18238e-08	1.37225e-07	-	-	-	-	-	-	-	-	-	-	-
Nta02g02220	2634	0.63	1.49	0.57	1.96	1.37	2.69	1.37623	0.000451796	0.00157202	-	XP_016438962.1	PREDICTED: uncharacterized protein LOC107764891 isoform X1 [Nicotiana tabacum]	-	-	-	-	-	-	-	-
Nta13g23160	1698	3.68	3.23	1.89	93.19	124.83	94.35	5.36155	1.74535e-142	6.7486e-140	COL5	XP_009608073.1	zinc finger protein CONSTANS-LIKE 5 [Nicotiana tomentosiformis]	GO:0009909;GO:0005634;GO:0000976;GO:0008270	regulation of flower development;nucleus;transcription cis-regulatory region binding;zinc ion binding	-	-	-	-	-	-
Nta12g16540	2666	1.08	0.77	1.72	153.33	373.99	244.99	7.97762	1.22137e-57	8.25197e-56	AS	XP_009616367.1	asparagine synthetase [glutamine-hydrolyzing]-like [Nicotiana tomentosiformis]	GO:0006541;GO:0005829;GO:0006529;GO:0005524;GO:0004066	glutamine metabolic process;cytosol;asparagine biosynthetic process;ATP binding;asparagine synthase (glutamine-hydrolyzing) activity	K01953	asnB,ASNS	Alanine, aspartate and glutamate metabolism	ko00250	KOG0571	Asparagine synthase (glutamine-hydrolyzing)
novel.33792	717	0	0.49	0.59	3.82	0.46	1.82	2.73116	0.00512968	0.0144806	-	-	-	-	-	-	-	-	-	-	-
Nta04g26420	2250	0.52	0.73	0.56	34.14	34.37	34.93	6.07007	6.66712e-207	5.7808e-204	SRG1	XP_016435550.1	PREDICTED: protein SRG1-like [Nicotiana tabacum]	GO:0046872;GO:0031418;GO:0016491;GO:0051213	metal ion binding;L-ascorbic acid binding;oxidoreductase activity;dioxygenase activity	-	-	-	-	-	-
novel.35851	575	13.55	21.36	6.09	51.6	161.13	48.3	2.9153	0.000119251	0.000459208	-	OIT29349.1	hypothetical protein A4A49_17481 [Nicotiana attenuata]	-	-	-	-	-	-	-	-
Nta07g20830	2004	0.47	0.96	0.76	3.41	4.77	3.33	2.60746	1.38064e-17	1.82005e-16	PUB4	XP_016481442.1	PREDICTED: U-box domain-containing protein 4-like [Nicotiana tabacum]	GO:0005634;GO:0005737	nucleus;cytoplasm	-	-	-	-	-	-
Nta16g09600	474	0	0	0.26	2.13	0.75	2.18	4.40518	0.0037437	0.0109082	-	XP_009609349.1	17.3 kDa class II heat shock protein-like [Nicotiana tomentosiformis]	GO:0009651;GO:0009408;GO:0051259;GO:0042542;GO:0006457;GO:0051082;GO:0043621;GO:0005737	response to salt stress;response to heat;protein complex oligomerization;response to hydrogen peroxide;protein folding;unfolded protein binding;protein self-association;cytoplasm	K13993	HSP20	Protein processing in endoplasmic reticulum	ko04141	-	-
Nta04g03420	2151	2.5	2.28	2.5	6.26	7.79	4.78	1.58406	7.95521e-13	7.47774e-12	Dcaf8	XP_009628843.1	DDB1- and CUL4-associated factor 8-like [Nicotiana tomentosiformis]	GO:0005737;GO:0019888;GO:0000159;GO:0080008	cytoplasm;protein phosphatase regulator activity;protein phosphatase type 2A complex;Cul4-RING E3 ubiquitin ligase complex	K11804	DCAF8	-	-	KOG1310	WD40 repeat protein
Nta18g17880	660	0	0	0	0.51	0.26	5.99	6.63485	6.27637e-05	0.000252493	NHL6	XP_009606975.1	NDR1/HIN1-like protein 6 [Nicotiana tomentosiformis]	GO:0016021	integral component of membrane	-	-	-	-	-	-
Nta14g13040	1036	2.13	2.18	2.17	10.32	11.14	7.72	2.3918	2.93949e-20	4.56239e-19	SAUR72	XP_016463387.1	PREDICTED: auxin-responsive protein SAUR71-like [Nicotiana tabacum]	GO:0009733	response to auxin	K14488	SAUR	Plant hormone signal transduction	ko04075	-	-
Nta24g04330	1861	5.3	3.84	2.79	9.61	10.34	10.17	1.54418	2.31406e-14	2.45977e-13	UGT74G1	NP_001312643.1	UDP-glycosyltransferase 74G1-like [Nicotiana tabacum]	GO:0080043;GO:0080044;GO:0008194	quercetin 3-O-glucosyltransferase activity;quercetin 7-O-glucosyltransferase activity;UDP-glycosyltransferase activity	K13691	SGT1	-	-	-	-
Nta18g13880	2853	4.12	3.71	3.9	7.74	7.34	7.28	1.14322	2.48355e-20	3.86626e-19	MUCI70	XP_016446913.1	PREDICTED: uncharacterized protein LOC107771955 isoform X1 [Nicotiana tabacum]	GO:0016021	integral component of membrane	-	-	-	-	-	-
Nta07g25130	312	38.67	53.16	46.36	120.2	102.47	93.09	1.43642	1.40344e-08	9.01791e-08	EMC6	XP_009800204.1	PREDICTED: ER membrane protein complex subunit 6-like [Nicotiana sylvestris]	GO:0000045;GO:0072546	autophagosome assembly;EMC complex	K23567	EMC6,TMEM93	-	-	KOG4455	Uncharacterized conserved protein
Nta01g15510	1227	48.93	47.16	47.54	97.98	107.68	93.63	1.27175	3.5413e-34	1.08025e-32	pcp	XP_009615873.1	pyrrolidone-carboxylate peptidase isoform X1 [Nicotiana tomentosiformis]	GO:0016920;GO:0006508;GO:0005829	pyroglutamyl-peptidase activity;proteolysis;cytosol	K01304	pcp	-	-	-	-
novel.1287	721	0	0.72	0.59	2.23	0.91	2.04	2.20481	0.00757662	0.020541	-	OIT22125.1	hypothetical protein A4A49_62763 [Nicotiana attenuata]	-	-	-	-	-	-	-	-
Nta20g05630	690	1.34	2.9	1.16	23.09	19.59	16.21	3.69869	6.67177e-28	1.53148e-26	NHL10	BAD22534.1	harpin inducing protein 1-like 18 [Nicotiana tabacum]	GO:0016021	integral component of membrane	-	-	-	-	-	-
Nta22g16040	1486	2.14	3.14	2.26	30.85	34.32	29.16	3.85897	1.01756e-105	2.12521e-103	IAA7	XP_016496619.1	PREDICTED: auxin-responsive protein IAA14-like [Nicotiana tabacum]	GO:0009734;GO:0005634;GO:0006355;GO:0016021	auxin-activated signaling pathway;nucleus;regulation of transcription, DNA-templated;integral component of membrane	K14484	IAA	Plant hormone signal transduction	ko04075	-	-
novel.4838	1152	0.81	0.92	0.6	3	2.46	4.54	2.30392	2.10516e-09	1.47076e-08	-	-	-	-	-	-	-	-	-	-	-
Nta18g01940	1806	2.63	1.82	2.44	34.46	32.37	46.01	4.23376	1.47448e-132	4.76716e-130	HIPP05	XP_016506008.1	PREDICTED: heavy metal-associated isoprenylated plant protein 3-like [Nicotiana tabacum]	GO:0046872	metal ion binding	-	-	-	-	-	-
novel.26951	3111	3.37	2.81	2.34	4.88	5.6	5.06	1.07468	3.92599e-11	3.20772e-10	-	-	-	-	-	-	-	-	-	-	-
novel.38419	1841	0.12	0.63	0	2.12	3.23	1.36	3.44568	0.0118147	0.0305337	YLR154W-F	KAB2601387.1	hypothetical protein D8674_002392 [Pyrus ussuriensis x Pyrus communis]	-	-	-	-	-	-	-	-
novel.27463	398	0.37	0	0	4.3	4.64	1.29	4.85571	0.00106777	0.00347399	-	-	-	-	-	-	-	-	-	-	-
Nta01g32280	619	0.12	0.23	0.44	7	6.17	7.01	5.02186	3.17529e-12	2.84855e-11	-	XP_009765158.1	PREDICTED: glycine-rich cell wall structural protein-like isoform X1 [Nicotiana sylvestris]	-	-	-	-	-	-	-	-
Nta14g08120	579	0.63	0.91	1.98	9.01	1.19	4.63	2.40928	0.00163074	0.00511263	CML38	XP_009631063.1	putative calcium-binding protein CML19 [Nicotiana tomentosiformis]	GO:0005509;GO:0030234	calcium ion binding;enzyme regulator activity	K13448	CML	Plant-pathogen interaction	ko04626	-	-
Nta20g16340	2017	13.54	11.65	14.68	36.16	30.34	38.58	1.64007	3.64245e-41	1.4326e-39	-	XP_009598714.1;XP_009598712.1	uncharacterized protein LOC104094478 isoform X2 [Nicotiana tomentosiformis];uncharacterized protein LOC104094478 isoform X1 [Nicotiana tomentosiformis]	-	-	-	-	-	-	-	-
Nta11g29700	1590	0.15	0.08	0.08	0.27	0.63	0.28	2.11468	0.0138092	0.0350613	HSFC1	XP_009770587.1	PREDICTED: heat stress transcription factor C-1 [Nicotiana sylvestris]	GO:0005634;GO:0000978;GO:0006357;GO:0003700;GO:0034605;GO:0043565	nucleus;RNA polymerase II cis-regulatory region sequence-specific DNA binding;regulation of transcription by RNA polymerase II;DNA-binding transcription factor activity;cellular response to heat;sequence-specific DNA binding	K09419	HSFF	-	-	-	-
Nta08g13470	1692	1.33	1.66	2.19	3.86	2.87	5.19	1.40004	5.81485e-07	3.0834e-06	STC	XP_009616409.1	sugar transport protein 12-like [Nicotiana tomentosiformis]	GO:0008643;GO:0016021;GO:0022857;GO:0006817	carbohydrate transport;integral component of membrane;transmembrane transporter activity;phosphate ion transport	-	-	-	-	-	-
Nta02g15670	1067	37.9	28.26	19.66	51.89	69.6	40.77	1.14153	4.73495e-06	2.24678e-05	HIPP26	XP_009605894.1	heavy metal-associated isoprenylated plant protein 26-like [Nicotiana tomentosiformis]	GO:0046872	metal ion binding	-	-	-	-	-	-
Nta11g07210	746	92.48	77.97	72.39	728.77	797.56	600.52	3.35341	1.85264e-98	3.36568e-96	SAG21	XP_009799351.1	PREDICTED: late embryogenesis abundant protein Lea5-like [Nicotiana sylvestris]	GO:0005739	mitochondrion	-	-	-	-	-	-
Nta24g03650	1137	0.09	0	0.06	133.63	97.75	109.8	11.6704	9.921e-30	2.47273e-28	CPS2	XP_016467521.1	PREDICTED: copal-8-ol diphosphate hydratase, chloroplastic [Nicotiana tabacum]	GO:0102161;GO:0016836;GO:0009686;GO:0016102;GO:1902247;GO:1902243;GO:0010333;GO:0009507;GO:0000287	copal-8-ol diphosphate synthase activity;hydro-lyase activity;gibberellin biosynthetic process;diterpenoid biosynthetic process;geranylgeranyl diphosphate catabolic process;copal-8-ol diphosphate(3-) biosynthetic process;terpene synthase activity;chloroplast;magnesium ion binding	-	-	-	-	-	-
Nta07g11460	1980	0.03	0.03	0.03	0	0.06	1.45	4.15846	0.0067369	0.0184993	YSL7	XP_009758111.1	PREDICTED: probable metal-nicotianamine transporter YSL7 [Nicotiana sylvestris]	GO:0016020;GO:0005886;GO:0016021;GO:0055085	membrane;plasma membrane;integral component of membrane;transmembrane transport	-	-	-	-	-	-
Nta01g04680	1691	39.38	42.34	44.43	80.79	74.52	69.19	1.04214	1.09224e-20	1.73961e-19	-	XP_009772043.1	PREDICTED: uncharacterized protein LOC104222508 [Nicotiana sylvestris]	-	-	-	-	-	-	-	-
Nta01g28120	2088	2.41	1.77	1.73	3.37	3.37	3.53	1.04173	3.07223e-07	1.68563e-06	HCAR	XP_016491867.1	PREDICTED: 7-hydroxymethyl chlorophyll a reductase, chloroplastic-like [Nicotiana tabacum]	GO:0016491;GO:0052592;GO:0090415;GO:0009507;GO:0033354	oxidoreductase activity;oxidoreductase activity, acting on CH or CH2 groups, with an iron-sulfur protein as acceptor;7-hydroxymethyl chlorophyll a reductase activity;chloroplast;chlorophyll cycle	K18010	HCAR	Porphyrin and chlorophyll metabolism	ko00860	-	-
Nta05g19530	627	438.03	435.91	296.16	3541.22	4730.95	2882.06	3.48376	2.20587e-55	1.38414e-53	KTI5	XP_009782174.1	PREDICTED: miraculin-like [Nicotiana sylvestris]	GO:0004866	endopeptidase inhibitor activity	-	-	-	-	-	-
Nta13g11330	2214	0.74	1.07	1.09	1.88	1.44	2.29	1.15224	6.8585e-05	0.000274388	-	XP_009786893.1	PREDICTED: uncharacterized protein LOC104234939 [Nicotiana sylvestris]	GO:0016021	integral component of membrane	-	-	-	-	-	-
novel.30406	572	0.17	0	0.18	3.77	5.95	1.81	5.29627	8.7811e-06	4.02135e-05	-	-	-	-	-	-	-	-	-	-	-
Nta03g29120	1524	0	0	0.08	30.82	29.92	26.59	10.2364	2.5109e-23	4.59216e-22	-	XP_016436599.1	PREDICTED: suberization-associated anionic peroxidase-like [Nicotiana tabacum]	GO:0020037;GO:0046872;GO:0004601;GO:0005576;GO:0006979;GO:0042744	heme binding;metal ion binding;peroxidase activity;extracellular region;response to oxidative stress;hydrogen peroxide catabolic process	K00430	E1.11.1.7	Phenylpropanoid biosynthesis	ko00940	-	-
Nta09g17780	3249	0.31	0.47	0.44	0.66	0.82	0.64	1.00273	0.00378152	0.0110033	-	XP_015057352.2	uncharacterized protein LOC107003525 [Solanum pennellii]	-	-	-	-	-	-	-	-
novel.34835	2137	0.9	0.89	0.68	1.4	2.11	2.01	1.36525	4.33895e-06	2.06814e-05	-	-	-	-	-	-	-	-	-	-	-
Nta14g15450	1730	2.83	3.28	2.15	4.2	4.49	5.98	1.03372	2.19246e-06	1.08572e-05	At5g57670	XP_016455190.1	PREDICTED: probable receptor-like serine/threonine-protein kinase At5g57670 [Nicotiana tabacum]	GO:0005524;GO:0004674	ATP binding;protein serine/threonine kinase activity	-	-	-	-	-	-
Nta10g04810	3669	4	3.65	3.9	16.08	17.89	12.45	2.22029	3.86001e-42	1.56551e-40	-	XP_016507726.1	PREDICTED: uncharacterized protein LOC107825385 [Nicotiana tabacum]	-	-	-	-	-	-	-	-
Nta17g24360	516	0	0	0	0.99	0.42	0.67	4.37173	0.0194616	0.0473817	ERF016	XP_009791847.1	PREDICTED: ethylene-responsive transcription factor ERF016-like [Nicotiana sylvestris]	GO:0003700;GO:0006952;GO:0009873;GO:0003677;GO:0005634	DNA-binding transcription factor activity;defense response;ethylene-activated signaling pathway;DNA binding;nucleus	-	-	-	-	-	-
Nta05g27050	906	0.56	0.51	0.25	2.71	2.19	2.7	2.73405	1.36821e-07	7.8572e-07	OFP14	XP_009774072.1	PREDICTED: transcription repressor OFP14 [Nicotiana sylvestris]	GO:0045892;GO:0005634	negative regulation of transcription, DNA-templated;nucleus	-	-	-	-	-	-
Nta13g12290	2871	3.98	4.7	7.06	14.97	11.76	16.2	1.64378	2.00651e-16	2.46299e-15	At1g11300	XP_009775154.1;XP_009775156.1	PREDICTED: G-type lectin S-receptor-like serine/threonine-protein kinase At1g11330 isoform X1 [Nicotiana sylvestris];PREDICTED: G-type lectin S-receptor-like serine/threonine-protein kinase At1g11330 isoform X3 [Nicotiana sylvestris]	GO:0106311;GO:0004672;GO:0006468;GO:0106310;GO:0016021;GO:0048544;GO:0004674;GO:0005886;GO:0005524;GO:0030246	protein serine/threonine kinase activity;protein kinase activity;protein phosphorylation;protein serine kinase activity;integral component of membrane;recognition of pollen;protein serine/threonine kinase activity;plasma membrane;ATP binding;carbohydrate binding	-	-	-	-	-	-
Nta14g02200	10407	30.31	28.11	25.41	43.23	52.57	65.33	1.14319	2.34118e-15	2.67045e-14	SYD	XP_016500085.1;XP_016500086.1	PREDICTED: chromatin structure-remodeling complex protein SYD-like isoform X1 [Nicotiana tabacum];PREDICTED: chromatin structure-remodeling complex protein SYD-like isoform X2 [Nicotiana tabacum]	GO:0042393;GO:0008094;GO:0003677;GO:0005634;GO:0043044;GO:0045944;GO:0070615;GO:0005524	histone binding;ATP-dependent activity, acting on DNA;DNA binding;nucleus;chromatin remodeling;positive regulation of transcription by RNA polymerase II;ATP-dependent chromatin remodeler activity;ATP binding	-	-	-	-	KOG0386	Chromatin remodeling complex SWI/SNF, component SWI2 and related ATPases (DNA/RNA helicase superfamily)
Nta08g05700	1113	8.16	12.71	9.73	61.07	44.43	59.99	2.64248	4.12638e-49	2.13312e-47	RHA2A	XP_009591579.1	E3 ubiquitin-protein ligase RHA2A-like [Nicotiana tomentosiformis]	GO:0016021;GO:0016567;GO:0061630	integral component of membrane;protein ubiquitination;ubiquitin protein ligase activity	K16282	RHA2	-	-	KOG0800	FOG: Predicted E3 ubiquitin ligase
Nta09g20900	787	35.44	37.63	48.48	78.77	78.28	81.72	1.18699	4.78025e-19	6.93422e-18	ATX1	XP_009781186.1	PREDICTED: copper transport protein ATX1 isoform X1 [Nicotiana sylvestris]	GO:0046872	metal ion binding	K07213	ATOX1,ATX1,copZ,golB	-	-	-	-
novel.4524	6514	0.62	0.38	0.32	1.45	4.02	1.66	2.64398	2.99282e-06	1.45722e-05	At1g65750	XP_019251302.1	PREDICTED: uncharacterized protein LOC109230236 [Nicotiana attenuata]	-	-	-	-	-	-	-	-
Nta01g04340	2266	0	0.03	0.05	0.15	0.93	0.11	4.14479	0.000961162	0.00315713	GT7	XP_009792742.1	PREDICTED: scopoletin glucosyltransferase-like [Nicotiana sylvestris]	GO:0008194	UDP-glycosyltransferase activity	-	-	-	-	-	-
Nta11g27380	2430	0	0	0	0.07	0.02	0.25	4.83733	0.00914776	0.0242896	AP180	XP_009763522.1	PREDICTED: clathrin coat assembly protein AP180-like [Nicotiana sylvestris]	GO:0005794;GO:0006900;GO:0030136;GO:0072583;GO:0006897;GO:0048268;GO:0005546;GO:0000149;GO:0005905;GO:0032050;GO:0030276;GO:0005545	Golgi apparatus;vesicle budding from membrane;clathrin-coated vesicle;clathrin-dependent endocytosis;endocytosis;clathrin coat assembly;phosphatidylinositol-4,5-bisphosphate binding;SNARE binding;clathrin-coated pit;clathrin heavy chain binding;clathrin binding;1-phosphatidylinositol binding	K20043	SNAP91,AP180,CALM	-	-	-	-
Nta11g31880	3848	0.8	1.73	0.89	10.45	11.36	13.16	3.55554	5.63709e-52	3.18763e-50	TPS11	XP_016448787.1	PREDICTED: probable alpha,alpha-trehalose-phosphate synthase [UDP-forming] 11 [Nicotiana tabacum]	GO:0003824;GO:0005829;GO:0005739;GO:0005992	catalytic activity;cytosol;mitochondrion;trehalose biosynthetic process	K16055	TPS	Starch and sucrose metabolism	ko00500	-	-
Nta18g14780	1099	9.22	8.84	9.32	97.76	110.85	95.16	3.68509	1.67973e-175	9.15469e-173	-	OIT20347.1	hypothetical protein A4A49_38645 [Nicotiana attenuata]	-	-	-	-	-	-	-	-
Nta07g24790	3309	0	0.02	0	0.15	0.03	2.54	7.34789	0.00122454	0.00394061	KIN7E	XP_009767346.1	PREDICTED: kinesin-like protein NACK2 isoform X1 [Nicotiana sylvestris]	GO:1990939;GO:0005524;GO:0007018;GO:0008017	microtubule motor activity;ATP binding;microtubule-based movement;microtubule binding	K11498	CENPE	-	-	-	-
Nta09g24880	2463	5.63	5.6	6.17	9.52	10.07	11.9	1.04526	7.5014e-18	1.00392e-16	-	XP_009791354.1	PREDICTED: uncharacterized protein LOC104238636 [Nicotiana sylvestris]	-	-	-	-	-	-	-	-
Nta23g11540	1691	8.23	8.04	8.04	17.49	17.51	20.47	1.39539	1.25008e-35	4.02571e-34	TFIIB2	XP_009772114.1	PREDICTED: transcription initiation factor IIB-2 [Nicotiana sylvestris]	GO:0070897;GO:0003743;GO:0046872;GO:0097550;GO:0017025;GO:0006352;GO:0005634	transcription preinitiation complex assembly;translation initiation factor activity;metal ion binding;transcription preinitiation complex;TBP-class protein binding;DNA-templated transcription, initiation;nucleus	K03124	TFIIB,GTF2B,SUA7,tfb	Basal transcription factors	ko03022	KOG1597	Transcription initiation factor TFIIB
Nta04g04130	1829	3.56	3.29	2.93	6.54	6.04	6.33	1.165	4.4147e-13	4.24027e-12	At5g11960	XP_009615325.1	probable magnesium transporter NIPA9 [Nicotiana tomentosiformis]	GO:0005769;GO:0005886;GO:0016021;GO:0015095	early endosome;plasma membrane;integral component of membrane;magnesium ion transmembrane transporter activity	-	-	-	-	-	-
Nta24g15160	1918	0.69	0.62	0.35	2.85	2.16	3.86	2.70034	3.21904e-16	3.90199e-15	OFUT7	XP_016511108.1	PREDICTED: uncharacterized protein At1g04910-like isoform X1 [Nicotiana tabacum]	GO:0016740;GO:0006004;GO:0005737	transferase activity;fucose metabolic process;cytoplasm	-	-	-	-	-	-
Nta20g01510	1474	2.71	1.34	2.85	6.8	7.99	6.31	1.82305	6.49085e-12	5.67266e-11	At1g15670	XP_009590923.1	F-box/kelch-repeat protein At1g15670-like [Nicotiana tomentosiformis]	GO:2000762;GO:0080037	regulation of phenylpropanoid metabolic process;negative regulation of cytokinin-activated signaling pathway	-	-	-	-	-	-
Nta17g00770	1521	0	0.04	0.04	0.29	0.25	0.3	3.50842	0.00770833	0.0208605	CYP76A2	XP_016450352.1	PREDICTED: cytochrome P450 76A2-like [Nicotiana tabacum]	GO:0005506;GO:0020037;GO:0004497;GO:0016705;GO:0016021	iron ion binding;heme binding;monooxygenase activity;oxidoreductase activity, acting on paired donors, with incorporation or reduction of molecular oxygen;integral component of membrane	K22983	CYP76A	-	-	-	-
Nta17g23300	914	0.24	0.34	0	6.11	10.83	6.9	5.60172	6.4311e-19	9.25386e-18	-	OIS99992.1	hypothetical protein A4A49_21453 [Nicotiana attenuata]	-	-	-	-	-	-	-	-
Nta09g02590	1993	1.93	2.02	2.12	19.67	11.59	17.69	3.21627	1.89636e-52	1.08305e-50	DTX27	XP_009760570.1	PREDICTED: protein TRANSPARENT TESTA 12-like [Nicotiana sylvestris]	GO:0015297;GO:0022857;GO:0016020;GO:0042910;GO:0016021	antiporter activity;transmembrane transporter activity;membrane;xenobiotic transmembrane transporter activity;integral component of membrane	K03327	TC.MATE,SLC47A,norM,mdtK,dinF	-	-	-	-
Nta10g18550	1534	18.45	16.87	16.55	31.75	30.66	32	1.10725	1.69612e-31	4.60884e-30	UXS6	NP_001313009.1	UDP-glucuronic acid decarboxylase 6-like [Nicotiana tabacum]	GO:0048040;GO:0033320;GO:0005737;GO:0070403;GO:0042732	UDP-glucuronate decarboxylase activity;UDP-D-xylose biosynthetic process;cytoplasm;NAD+ binding;D-xylose metabolic process	K08678	UXS1,uxs	Amino sugar and nucleotide sugar metabolism	ko00520	KOG1429	dTDP-glucose 4-6-dehydratase/UDP-glucuronic acid decarboxylase
Nta14g02350	4439	29.78	27.81	28.23	50.75	61.87	57.19	1.13543	1.41036e-26	3.03077e-25	IPO5	XP_016459908.1;XP_009594486.1;XP_016459907.1	PREDICTED: importin-5-like isoform X2 [Nicotiana tabacum];importin-5-like isoform X3 [Nicotiana tomentosiformis];PREDICTED: importin-5-like isoform X1 [Nicotiana tabacum]	GO:0061608;GO:0005634;GO:0005737;GO:0008139;GO:0006606	nuclear import signal receptor activity;nucleus;cytoplasm;nuclear localization sequence binding;protein import into nucleus	K20222	IPO5,KPNB3,RANBP5	Nucleocytoplasmic transport	ko03013	KOG2171	Karyopherin (importin) beta 3
novel.3747	525	33.46	44.41	36.87	81.56	104.08	116.07	1.61017	3.15303e-27	6.99633e-26	RCI2B	XP_009611658.1	hydrophobic protein RCI2B-like [Nicotiana tomentosiformis]	GO:0016021	integral component of membrane	-	-	-	-	KOG1773	Stress responsive protein
Nta20g11070	2026	12.14	14.95	11.08	76.88	84.57	66.19	2.78814	5.85994e-73	5.96692e-71	CYP81C13	NP_001311917.1	isoflavone 2&apos;-hydroxylase-like [Nicotiana tabacum]	GO:0098542;GO:0005506;GO:0020037;GO:0004497;GO:0016705;GO:0016021	defense response to other organism;iron ion binding;heme binding;monooxygenase activity;oxidoreductase activity, acting on paired donors, with incorporation or reduction of molecular oxygen;integral component of membrane	-	-	-	-	-	-
novel.2216	689	0.97	0.52	2.03	4.3	1.6	4.27	1.7379	0.00380322	0.0110593	-	-	-	-	-	-	-	-	-	-	-
Nta18g18990	1944	0.12	0.13	0.13	0.4	0.37	0.6	2.06405	0.00180367	0.00560595	CDC48C	XP_009612607.1	cell division control protein 48 homolog C-like [Nicotiana tomentosiformis]	GO:1990275;GO:0016887;GO:0051973;GO:0005524;GO:0051301;GO:0042254;GO:0005634	preribosome binding;ATP hydrolysis activity;positive regulation of telomerase activity;ATP binding;cell division;ribosome biogenesis;nucleus	K14571	RIX7,NVL	Ribosome biogenesis in eukaryotes	ko03008	KOG0730	AAA+-type ATPase
Nta07g10640	759	0	0	0	0.62	0.11	2.43	5.88411	0.000489535	0.00169259	-	XP_019263531.1	PREDICTED: uncharacterized protein LOC109241263 [Nicotiana attenuata]	GO:0016021	integral component of membrane	-	-	-	-	-	-
Nta11g16230	2790	0.08	0.08	0.02	3.41	2.47	3.06	5.78171	3.81166e-28	8.86331e-27	-	XP_009770819.1	PREDICTED: uncharacterized protein LOC104221445 [Nicotiana sylvestris]	GO:0016021	integral component of membrane	-	-	-	-	-	-
Nta24g05240	393	95.68	98.29	81.37	406.18	423.13	332.39	2.31877	3.55384e-40	1.34862e-38	PSAK	XP_009622475.1	photosystem I reaction center subunit psaK, chloroplastic [Nicotiana tomentosiformis]	GO:0009535;GO:0016021;GO:0009522;GO:0015979	chloroplast thylakoid membrane;integral component of membrane;photosystem I;photosynthesis	K02698	psaK	Photosynthesis	ko00195	-	-
novel.30495	9243	0.01	0.03	0.01	0.58	2.26	1.21	6.64236	7.98315e-14	8.12311e-13	MAIL3	XP_016474190.1	PREDICTED: uncharacterized protein LOC107795997 [Nicotiana tabacum]	-	-	-	-	-	-	-	-
novel.4288	730	3.2	2.83	4.61	17.43	10.75	16.45	2.27761	7.53951e-16	8.90886e-15	-	XP_009768375.1	PREDICTED: uncharacterized protein LOC104219388 [Nicotiana sylvestris]	GO:0009507	chloroplast	-	-	-	-	-	-
Nta02g03620	1278	0.46	0.53	0.63	1.77	1.49	1.64	1.80806	2.06339e-05	8.94812e-05	RF178	XP_016469376.1	PREDICTED: probable E3 ubiquitin-protein ligase BAH1-like [Nicotiana tabacum]	GO:0046872;GO:0016567	metal ion binding;protein ubiquitination	K16275	BAH,NLA	-	-	-	-
Nta16g20360	456	0.53	0.3	0	1.81	0.82	2.99	2.92952	0.0179158	0.0441234	RIC10	XP_009609611.1	CRIB domain-containing protein RIC10-like [Nicotiana tomentosiformis]	GO:0016021	integral component of membrane	-	-	-	-	-	-
Nta17g22350	1288	51.5	33.28	19.43	311.94	517.49	186.35	3.50817	1.06333e-09	7.65122e-09	WNK11	XP_009762151.1	PREDICTED: probable serine/threonine-protein kinase WNK11 [Nicotiana sylvestris]	GO:0005524;GO:0005737;GO:0004674;GO:0035556;GO:0006468;GO:0004672	ATP binding;cytoplasm;protein serine/threonine kinase activity;intracellular signal transduction;protein phosphorylation;protein kinase activity	K08867	WNK,PRKWNK	-	-	-	-
Nta03g27810	2297	3.96	4.76	4.65	9.1	6.71	8.65	1.0764	1.424e-11	1.20976e-10	CRPK1	XP_009777261.1	PREDICTED: putative serine/threonine-protein kinase [Nicotiana sylvestris]	GO:0004674;GO:0005886;GO:0005524;GO:0046777	protein serine/threonine kinase activity;plasma membrane;ATP binding;protein autophosphorylation	-	-	-	-	-	-
Nta15g03380	1132	0	0	0	0.59	0.9	0.25	5.92142	6.70934e-05	0.000268721	AP24	XP_009782398.1	PREDICTED: osmotin [Nicotiana sylvestris]	GO:0006952;GO:0009607;GO:0005576;GO:0005773	defense response;response to biotic stimulus;extracellular region;vacuole	-	-	-	-	-	-
Nta04g13790	1711	0.2	0.11	0.26	1.07	0.82	0.66	2.51981	1.86186e-05	8.14203e-05	KAI2	XP_016511218.1	PREDICTED: probable esterase KAI2 [Nicotiana tabacum]	GO:0080167	response to karrikin	-	-	-	-	-	-
Nta15g08800	1907	6.71	6.25	8.07	13.92	9.83	14.16	1.07046	8.40059e-11	6.6685e-10	At5g25310	XP_016481166.1	PREDICTED: probable glycosyltransferase At5g25310 [Nicotiana tabacum]	GO:0006486;GO:0016757;GO:0016021;GO:0000139	protein glycosylation;glycosyltransferase activity;integral component of membrane;Golgi membrane	-	-	-	-	-	-
Nta04g00910	2135	3.95	4.19	3.66	21.57	19.15	18.89	2.54593	4.42832e-82	5.49708e-80	GID1B	XP_009604447.1	gibberellin receptor GID1B-like [Nicotiana tomentosiformis]	GO:0010325;GO:0048444;GO:0005737;GO:0005634;GO:0009939;GO:0010331;GO:0016787	raffinose family oligosaccharide biosynthetic process;floral organ morphogenesis;cytoplasm;nucleus;positive regulation of gibberellic acid mediated signaling pathway;gibberellin binding;hydrolase activity	K14493	GID1	Plant hormone signal transduction	ko04075	-	-
Nta04g26660	2312	1.44	1.57	1.17	2.82	2.42	2.59	1.1114	4.5371e-07	2.44e-06	TPK3	XP_018630695.1	two-pore potassium channel 3-like isoform X3 [Nicotiana tomentosiformis]	GO:0030322;GO:0005887;GO:0022841;GO:0009705;GO:0071805;GO:0016021;GO:0005267	stabilization of membrane potential;integral component of plasma membrane;potassium ion leak channel activity;plant-type vacuole membrane;potassium ion transmembrane transport;integral component of membrane;potassium channel activity	K05389	KCNKF	-	-	-	-
Nta18g03850	3289	0.26	0.33	0.4	0.71	0.51	0.65	1.1376	0.00207446	0.00637045	PLL5	XP_009608447.1	probable protein phosphatase 2C 4 [Nicotiana tomentosiformis]	GO:0004722;GO:0006470	protein serine/threonine phosphatase activity;protein dephosphorylation	-	-	-	-	-	-
Nta24g10150	1268	0.07	0.2	0	1.34	4.61	0.8	4.84123	5.39773e-07	2.8734e-06	At1g56220	XP_009618232.1;XP_009618231.1	dormancy-associated protein homolog 3-like isoform X2 [Nicotiana tomentosiformis];dormancy-associated protein homolog 3-like isoform X1 [Nicotiana tomentosiformis]	-	-	-	-	-	-	-	-
Nta02g26260	1919	2.91	2.6	3.56	7.75	7.12	7.43	1.50505	7.64834e-20	1.15851e-18	dnaJ	XP_009588183.1	chaperone protein dnaJ C76, chloroplastic [Nicotiana tomentosiformis]	GO:0009507	chloroplast	-	-	-	-	KOG0712	Molecular chaperone (DnaJ superfamily)
Nta01g24830	1263	0.66	0.59	0.95	1.34	1.56	1.07	1.15968	0.0097492	0.0257207	RPA1B	XP_016438665.1	PREDICTED: uncharacterized protein LOC107764584 [Nicotiana tabacum]	GO:0051321;GO:0000724;GO:0043047;GO:0006289;GO:0007004;GO:0005662;GO:0003677;GO:0003684;GO:0006268	meiotic cell cycle;double-strand break repair via homologous recombination;single-stranded telomeric DNA binding;nucleotide-excision repair;telomere maintenance via telomerase;DNA replication factor A complex;DNA binding;damaged DNA binding;DNA unwinding involved in DNA replication	K07466	RFA1,RPA1,rpa	DNA replication;Homologous recombination;Mismatch repair;Nucleotide excision repair	ko03030,ko03440,ko03430,ko03420	-	-
Nta16g24340	1035	6.46	7.33	3.67	11.89	9.72	12.93	1.19246	7.52366e-07	3.93447e-06	HSP15.7	XP_016501796.1	PREDICTED: 15.7 kDa heat shock protein, peroxisomal-like [Nicotiana tabacum]	GO:0051082;GO:0005737;GO:0005782;GO:0043621;GO:0051259;GO:0042542;GO:0006457;GO:0009408;GO:0009651	unfolded protein binding;cytoplasm;peroxisomal matrix;protein self-association;protein complex oligomerization;response to hydrogen peroxide;protein folding;response to heat;response to salt stress	K13993	HSP20	Protein processing in endoplasmic reticulum	ko04141	-	-
novel.64	1176	0.68	0.24	0.29	2.14	2.51	2.36	2.74056	6.41162e-09	4.2679e-08	-	XP_009795967.1	PREDICTED: uncharacterized protein LOC104242589 [Nicotiana sylvestris]	GO:0016021;GO:0070973;GO:0005789;GO:0006888;GO:0006886	integral component of membrane;protein localization to endoplasmic reticulum exit site;endoplasmic reticulum membrane;endoplasmic reticulum to Golgi vesicle-mediated transport;intracellular protein transport	K14009	BCAP31,BAP31	Protein processing in endoplasmic reticulum	ko04141	-	-
Nta13g04990	1884	3	2.41	2.74	5.74	5.46	5.12	1.17028	9.17441e-12	7.91878e-11	SEN2	XP_019242594.1;XP_009796465.1	PREDICTED: uncharacterized protein LOC109222729, partial [Nicotiana attenuata];PREDICTED: tRNA-splicing endonuclease subunit Sen2-1-like [Nicotiana sylvestris]	GO:0000379;GO:0000214;GO:0003676;GO:0006388;GO:0000213	tRNA-type intron splice site recognition and cleavage;tRNA-intron endonuclease complex;nucleic acid binding;tRNA splicing, via endonucleolytic cleavage and ligation;tRNA-intron endonuclease activity	K15322	TSEN2	-	-	-	-
Nta11g10270	1133	0.35	0.31	0.37	9.55	12.75	12.42	5.26977	1.67757e-40	6.46034e-39	-	XP_009758381.1	PREDICTED: probable aquaporin TIP-type RB7-18C [Nicotiana sylvestris]	GO:0015250;GO:0016021;GO:0005774;GO:0015267	water channel activity;integral component of membrane;vacuolar membrane;channel activity	K09873	TIP	-	-	-	-
Nta21g09400	2489	0.94	1.45	1.57	4.17	2.5	4.27	1.66476	5.53673e-10	4.09149e-09	CSLE6	NP_001312369.1	cellulose synthase-like protein E6 [Nicotiana tabacum]	GO:0030244;GO:0005886;GO:0016760;GO:0005802;GO:0016021;GO:0051753;GO:0009833	cellulose biosynthetic process;plasma membrane;cellulose synthase (UDP-forming) activity;trans-Golgi network;integral component of membrane;mannan synthase activity;plant-type primary cell wall biogenesis	-	-	-	-	-	-
novel.19556	875	29.57	35.56	29.68	77.94	75.3	66.4	1.42917	6.30873e-26	1.31043e-24	-	XP_009764198.1	PREDICTED: uncharacterized protein LOC104215956 [Nicotiana sylvestris]	GO:0016021	integral component of membrane	-	-	-	-	-	-
novel.8685	738	1.52	1.74	1.02	2.26	1.76	4.27	1.14775	0.0197638	0.0480134	-	-	-	-	-	-	-	-	-	-	-
Nta01g08290	1036	22.27	23.65	21.21	35.57	39.1	45.73	1.04909	3.12113e-20	4.83252e-19	-	XP_016482414.1	PREDICTED: remorin-like [Nicotiana tabacum]	-	-	-	-	-	-	-	-
Nta09g24840	1362	0.56	0.64	0.53	1.87	1.66	1.56	1.7661	8.95947e-06	4.0955e-05	DIVARICATA	XP_009776702.1	PREDICTED: transcription factor DIVARICATA-like [Nicotiana sylvestris]	GO:0003677;GO:0005634	DNA binding;nucleus	-	-	-	-	-	-
novel.32988	830	9.07	11.02	7	27.42	21.37	25.55	1.66995	1.3682e-18	1.91998e-17	-	XP_016488689.1	PREDICTED: uncharacterized protein LOC107808660 isoform X1 [Nicotiana tabacum]	GO:0035308;GO:0004864;GO:0005737	negative regulation of protein dephosphorylation;protein phosphatase inhibitor activity;cytoplasm	-	-	-	-	-	-
Nta05g24070	867	0.43	0.82	0.44	2.03	2.07	2.34	2.15146	3.46054e-05	0.000145178	-	XP_009766670.1	PREDICTED: uncharacterized protein LOC104217992 [Nicotiana sylvestris]	GO:0016021	integral component of membrane	-	-	-	-	-	-
Nta14g20180	2143	10.73	10.21	8.89	16.65	19.7	16.55	1.03656	6.02289e-15	6.67957e-14	SrpRalpha	XP_019256081.1	PREDICTED: signal recognition particle receptor subunit alpha-like [Nicotiana attenuata]	GO:0005047;GO:0005789;GO:0006614;GO:0005525;GO:0016020;GO:0005785;GO:0045047;GO:0003924;GO:0006605	signal recognition particle binding;endoplasmic reticulum membrane;SRP-dependent cotranslational protein targeting to membrane;GTP binding;membrane;signal recognition particle receptor complex;protein targeting to ER;GTPase activity;protein targeting	K13431	SRPR	Protein export	ko03060	KOG0781	Signal recognition particle receptor, alpha subunit
novel.19349	3084	0.24	0.1	0.06	1.24	0.9	1.35	3.36828	1.64583e-13	1.63628e-12	-	XP_019262091.1	PREDICTED: uncharacterized protein LOC109239939 [Nicotiana attenuata]	-	-	-	-	-	-	-	-
Nta09g13090	1836	1.93	2.12	2.03	6.26	7.3	6.77	1.95187	1.6281e-27	3.6609e-26	OTU9	XP_009765994.1	PREDICTED: OTU domain-containing protein DDB_G0284757-like isoform X1 [Nicotiana sylvestris]	GO:0004843;GO:0016579	thiol-dependent deubiquitinase;protein deubiquitination	-	-	-	-	-	-
Nta23g16790	2052	1.15	1.02	1.04	1.93	1.86	2.02	1.0632	2.70956e-05	0.000115508	UGT73C2	XP_009796872.1	PREDICTED: UDP-glycosyltransferase 73C2-like [Nicotiana sylvestris]	GO:0008194	UDP-glycosyltransferase activity	K13496	UGT73C	Zeatin biosynthesis	ko00908	-	-
novel.35507	886	0	0	0	2.55	3.18	1.48	7.48559	5.8855e-09	3.93187e-08	-	PHT60832.1	hypothetical protein T459_35316 [Capsicum annuum]	GO:0006290;GO:0005634;GO:0006298;GO:0003677;GO:0030943;GO:0000400;GO:0042721;GO:0043231;GO:0045039;GO:0005524;GO:0005085;GO:0032300;GO:0005319;GO:0045910;GO:0030983;GO:0036297;GO:0042626;GO:0043570;GO:0008320;GO:0006869;GO:0016021;GO:0008094;GO:0000710;GO:0032301	pyrimidine dimer repair;nucleus;mismatch repair;DNA binding;mitochondrion targeting sequence binding;four-way junction DNA binding;TIM22 mitochondrial import inner membrane insertion complex;intracellular membrane-bounded organelle;protein insertion into mitochondrial inner membrane;ATP binding;guanyl-nucleotide exchange factor activity;mismatch repair complex;lipid transporter activity;negative …	K17790	TIM22	-	-	-	-
Nta08g02490	636	8.7	8.2	13.49	37.32	26.55	30.93	1.85757	1.45478e-15	1.68082e-14	At5g56260	XP_009613023.1	putative 4-hydroxy-4-methyl-2-oxoglutarate aldolase 3 [Nicotiana tomentosiformis]	GO:0051252;GO:0047443;GO:0008428;GO:0008948;GO:0046872	regulation of RNA metabolic process;4-hydroxy-4-methyl-2-oxoglutarate aldolase activity;ribonuclease inhibitor activity;oxaloacetate decarboxylase activity;metal ion binding	-	-	-	-	-	-
Nta17g13500	2415	2.02	1.64	1.78	3.31	3.62	3.05	1.09296	1.79041e-08	1.13766e-07	-	XP_016474434.1	PREDICTED: uncharacterized protein LOC107796200 isoform X1 [Nicotiana tabacum]	-	-	-	-	-	-	-	-
Nta16g16140	1686	7.36	6.1	7.95	23.6	22.5	20.62	1.85016	2.72574e-39	1.00182e-37	At4g09580	XP_016507484.1	PREDICTED: uncharacterized membrane protein At4g09580-like [Nicotiana tabacum]	GO:0016021	integral component of membrane	-	-	-	-	KOG3140	Predicted membrane protein
Nta01g08950	2558	0	0	0.02	0.11	0.25	0.28	4.89496	0.000604883	0.00205895	FRO2	XP_009757787.1	PREDICTED: ferric reduction oxidase 2-like [Nicotiana sylvestris]	GO:0016491;GO:0016021;GO:0046872;GO:0005886	oxidoreductase activity;integral component of membrane;metal ion binding;plasma membrane	K00521	E1.16.1.7	-	-	-	-
Nta08g12780	1097	0.28	0.73	1.02	2.15	4.27	2.78	2.5052	9.60306e-09	6.26762e-08	-	NP_001312076.1;XP_016508449.1;XP_033517385.1	pathogen-related protein-like [Nicotiana tabacum];PREDICTED: pathogen-related protein-like isoform X2 [Nicotiana tabacum];pathogen-related protein-like [Nicotiana tomentosiformis]	-	-	-	-	-	-	-	-
novel.19413	462	0	0	0	5.26	6.36	2.02	6.76291	9.03471e-07	4.68528e-06	-	-	-	-	-	-	-	-	-	-	-
Nta09g06700	2559	0.02	0.09	0	0.11	0.05	4.01	5.2995	0.011515	0.0298589	CALS5	XP_009767103.1	PREDICTED: callose synthase 5 [Nicotiana sylvestris]	GO:0003843;GO:0008360;GO:0006075;GO:0016021;GO:0000148;GO:0046527;GO:0071555;GO:0005886	1,3-beta-D-glucan synthase activity;regulation of cell shape;(1->3)-beta-D-glucan biosynthetic process;integral component of membrane;1,3-beta-D-glucan synthase complex;glucosyltransferase activity;cell wall organization;plasma membrane	K11000	CALS	-	-	-	-
novel.30279	760	10.77	23.91	14.82	35.33	52.59	44.6	1.63648	2.90211e-10	2.19619e-09	-	XP_009763651.1	PREDICTED: uncharacterized protein LOC104215531 [Nicotiana sylvestris]	-	-	-	-	-	-	-	-
Nta16g24250	1419	0.27	0.09	0.09	0.76	0.54	0.6	2.27325	0.00181191	0.00562896	UGT91A1	XP_009615005.1	UDP-glycosyltransferase 91A1-like [Nicotiana tomentosiformis]	GO:0043231;GO:0008194	intracellular membrane-bounded organelle;UDP-glycosyltransferase activity	-	-	-	-	-	-
novel.26909	841	6.05	6.08	4.08	14.47	9.02	10.54	1.25068	4.85731e-07	2.60144e-06	-	XP_019244414.1	PREDICTED: uncharacterized protein LOC109224282 [Nicotiana attenuata]	-	-	-	-	-	-	-	-
Nta07g00740	1983	3.53	3.23	2.83	8.31	7.62	8.45	1.46371	2.58513e-23	4.72188e-22	SAP11	XP_009789126.1	PREDICTED: zinc finger AN1 and C2H2 domain-containing stress-associated protein 13-like [Nicotiana sylvestris]	GO:0008270	zinc ion binding	-	-	-	-	KOG3183	Predicted Zn-finger protein
Nta03g15210	1221	11.21	13.63	13.8	27.63	27.93	25.11	1.27452	4.95796e-20	7.5781e-19	HAT22	XP_016486665.1	PREDICTED: homeobox-leucine zipper protein HAT22-like [Nicotiana tabacum]	GO:0043565;GO:0005634;GO:0000981	sequence-specific DNA binding;nucleus;DNA-binding transcription factor activity, RNA polymerase II-specific	K09338	HD-ZIP	-	-	-	-
Nta18g10860	2734	4.85	5.25	4.68	17.91	21.13	20.35	2.21584	1.22152e-79	1.4295e-77	WIP2	XP_009620224.1	WPP domain-interacting protein 2 [Nicotiana tomentosiformis]	GO:0016021	integral component of membrane	-	-	-	-	-	-
Nta17g13330	1406	1.48	1.07	1.4	4.57	3.69	4.23	1.87388	1.20534e-12	1.11649e-11	spg1	XP_009785269.1	PREDICTED: septum-promoting GTP-binding protein 1-like [Nicotiana sylvestris]	GO:0003924;GO:0005525	GTPase activity;GTP binding	K07976	RAB	-	-	KOG1673	Ras GTPases
Nta15g22010	1167	0	0	0	1	0.16	27.28	9.92026	0.000591693	0.00201933	At5g51830	NP_001313138.1	probable fructokinase-7 [Nicotiana tabacum]	GO:0006633;GO:0016301;GO:0019252;GO:0016773;GO:0005829;GO:0046686;GO:0006000;GO:0008865	fatty acid biosynthetic process;kinase activity;starch biosynthetic process;phosphotransferase activity, alcohol group as acceptor;cytosol;response to cadmium ion;fructose metabolic process;fructokinase activity	K00847	E2.7.1.4,scrK	Amino sugar and nucleotide sugar metabolism;Fructose and mannose metabolism;Starch and sucrose metabolism	ko00520,ko00051,ko00500	-	-
Nta00g08510	1605	16.6	16.32	17.11	51.42	52.92	49.45	1.82976	6.83222e-78	7.74219e-76	HD3B	XP_009784952.1	PREDICTED: protein EARLY FLOWERING 3-like [Nicotiana sylvestris]	GO:2000028	regulation of photoperiodism, flowering	K12125	ELF3	Circadian rhythm - plant	ko04712	-	-
Nta07g18320	2007	1.29	1.2	1.43	2.63	2.83	2.14	1.16338	3.50473e-06	1.69037e-05	At1g22280	XP_009793137.1	PREDICTED: probable protein phosphatase 2C 9 isoform X1 [Nicotiana sylvestris]	GO:0006470;GO:0005634;GO:0004722;GO:0005829	protein dephosphorylation;nucleus;protein serine/threonine phosphatase activity;cytosol	K17506	PPM1L,PP2CE	-	-	-	-
Nta11g10780	1325	61.86	69.79	60.4	160.38	125.5	168.39	1.44751	3.689e-33	1.06835e-31	PSBS	XP_009771859.1	PREDICTED: photosystem II 22 kDa protein, chloroplastic [Nicotiana sylvestris]	GO:0015979;GO:0009523;GO:0016021;GO:0009535	photosynthesis;photosystem II;integral component of membrane;chloroplast thylakoid membrane	K03542	psbS	Photosynthesis	ko00195	-	-
Nta06g16090	958	0.88	3.64	2.85	6.26	3.44	5.27	1.52788	2.64364e-05	0.000112865	dnaJ	XP_009621751.1;XP_016484119.1	chaperone protein DnaJ isoform X4 [Nicotiana tomentosiformis];PREDICTED: chaperone protein DnaJ-like isoform X1 [Nicotiana tabacum]	GO:0005737;GO:0005634	cytoplasm;nucleus	-	-	-	-	KOG0714	Molecular chaperone (DnaJ superfamily)
Nta03g21020	2185	0.29	0.08	0.17	9.9	14.78	9.93	6.19693	6.92858e-58	4.73709e-56	QRT3	XP_016458186.1	PREDICTED: polygalacturonase QRT3 [Nicotiana tabacum]	GO:0004650	polygalacturonase activity	-	-	-	-	-	-
Nta20g03100	2614	0.22	0.23	0.16	0.42	0.6	0.54	1.56975	0.00114311	0.00369852	UGT76E1	XP_016496496.1	PREDICTED: UDP-glucose iridoid glucosyltransferase-like [Nicotiana tabacum]	GO:0008194;GO:0080044;GO:0080043	UDP-glycosyltransferase activity;quercetin 7-O-glucosyltransferase activity;quercetin 3-O-glucosyltransferase activity	-	-	-	-	-	-
Nta21g03480	2513	13.32	10.95	9.45	47.04	46.29	53.02	2.32294	8.61896e-80	1.01697e-77	PAO5	XP_009761595.1	PREDICTED: probable polyamine oxidase 4 [Nicotiana sylvestris]	GO:0006598;GO:0005777;GO:0046592;GO:0016491	polyamine catabolic process;peroxisome;polyamine oxidase activity;oxidoreductase activity	K17839	PAO4,PAO3,PAO2	Arginine and proline metabolism;Pantothenate and CoA biosynthesis;beta-Alanine metabolism	ko00330,ko00770,ko00410	KOG0029	Amine oxidase
Nta09g21990	1025	4.32	4	3.44	8.01	8.34	5.95	1.14269	2.14409e-06	1.0637e-05	POPTRDRAFT_822486	XP_009771996.1	PREDICTED: CASP-like protein 4C2 [Nicotiana sylvestris]	GO:0005886;GO:0051539;GO:0016021	plasma membrane;4 iron, 4 sulfur cluster binding;integral component of membrane	-	-	-	-	-	-
Nta15g22600	2179	1.97	1.47	1.58	3.78	2.76	3.61	1.20368	1.0643e-07	6.1959e-07	JAR6	XP_016434669.1;XP_009757067.1;XP_016434668.1	PREDICTED: jasmonic acid-amido synthetase JAR1-like isoform X2 [Nicotiana tabacum];PREDICTED: probable indole-3-acetic acid-amido synthetase GH3.5 isoform X2 [Nicotiana sylvestris];PREDICTED: jasmonic acid-amido synthetase JAR1-like isoform X1 [Nicotiana tabacum]	GO:0102058;GO:0102057;GO:0005737;GO:0102053;GO:0016881;GO:0005524;GO:0006952	jasmonoyl-leucine synthetase activity;jasmonoyl-valine synthetase activity;cytoplasm;(-)-jasmonoyl-isoleucine synthetase activity;acid-amino acid ligase activity;ATP binding;defense response	K14506	JAR1_4_6	Plant hormone signal transduction	ko04075	-	-
Nta06g03930	2160	8.72	9.64	11.68	104.24	107.72	111.74	3.64781	3.68112e-215	3.51093e-212	MTP4	XP_009621280.1;XP_009621281.1	metal tolerance protein 4-like isoform X1 [Nicotiana tomentosiformis];metal tolerance protein 4-like isoform X2 [Nicotiana tomentosiformis]	GO:0009705;GO:0006826;GO:0016021;GO:0009845;GO:0005384;GO:0097577;GO:0008324;GO:0035618;GO:0048316;GO:0016020	plant-type vacuole membrane;iron ion transport;integral component of membrane;seed germination;manganese ion transmembrane transporter activity;sequestering of iron ion;cation transmembrane transporter activity;root hair;seed development;membrane	-	-	-	-	-	-
novel.35744	424	0	0	0	1.53	0.98	28.83	7.47618	0.00227799	0.00694287	-	XP_016496189.1	PREDICTED: uncharacterized protein LOC107815178 [Nicotiana tabacum]	GO:0016021	integral component of membrane	-	-	-	-	-	-
Nta03g28340	2775	0.04	0.13	0.08	0.16	0.6	0.21	2.16562	0.00636748	0.0175884	NDA1	XP_009772175.1	PREDICTED: internal alternative NAD(P)H-ubiquinone oxidoreductase A2, mitochondrial-like [Nicotiana sylvestris]	GO:0016491	oxidoreductase activity	K17871	ndh1	-	-	KOG2495	NADH-dehydrogenase (ubiquinone)
Nta05g19610	486	0	0.26	0	2.02	1.89	1.28	4.55366	0.00185363	0.00574533	KTI5	XP_009792285.1	PREDICTED: miraculin [Nicotiana sylvestris]	GO:0004866	endopeptidase inhibitor activity	-	-	-	-	-	-
novel.33888	728	0.11	0	0	2.41	2.81	2.36	6.15793	1.32679e-06	6.7335e-06	RALFL22	XP_019239258.1	PREDICTED: protein RALF-like 22 [Nicotiana attenuata]	GO:0005576	extracellular region	-	-	-	-	-	-
Nta09g02600	743	0.54	0.11	0	1.06	2.72	0.34	2.8978	0.00993301	0.0261514	At4g40080	XP_009804595.1	PREDICTED: putative clathrin assembly protein At4g40080 [Nicotiana sylvestris]	GO:0005546;GO:0005905;GO:0000149;GO:0005545;GO:0032050;GO:0005543;GO:0006897;GO:0072583;GO:0030136;GO:0006900;GO:0005794	phosphatidylinositol-4,5-bisphosphate binding;clathrin-coated pit;SNARE binding;1-phosphatidylinositol binding;clathrin heavy chain binding;phospholipid binding;endocytosis;clathrin-dependent endocytosis;clathrin-coated vesicle;vesicle budding from membrane;Golgi apparatus	-	-	-	-	-	-
novel.22622	438	6.38	6.21	5.03	16.62	20.19	19.74	1.90258	8.70389e-10	6.31451e-09	-	XP_018633378.1	uncharacterized protein LOC108948612 [Nicotiana tomentosiformis]	-	-	-	-	-	-	-	-
Nta09g19540	1181	140.23	121.39	59.53	175.94	211.51	189.94	1.05936	0.00386149	0.0112132	CAB6A	XP_009769851.1	PREDICTED: chlorophyll a-b binding protein 6A, chloroplastic [Nicotiana sylvestris]	GO:0018298;GO:0009535;GO:0009765;GO:0009768;GO:0009522;GO:0009523;GO:0016168;GO:0009416	protein-chromophore linkage;chloroplast thylakoid membrane;photosynthesis, light harvesting;photosynthesis, light harvesting in photosystem I;photosystem I;photosystem II;chlorophyll binding;response to light stimulus	K08907	LHCA1	Photosynthesis - antenna proteins	ko00196	-	-
novel.23315	2416	6.99	6.4	6.37	14.47	17.56	16.08	1.67169	8.77522e-41	3.40686e-39	RE1	ABI34329.1	Integrase core domain containing protein [Solanum demissum]	GO:0003676;GO:0015074	nucleic acid binding;DNA integration	K13217	PRPF39,PRP39	-	-	-	-
Nta19g06200	822	77.31	63.31	69	349.52	386.4	321.81	2.55354	3.57918e-86	4.9835e-84	At1g21400	XP_016443631.1	PREDICTED: 2-oxoisovalerate dehydrogenase subunit alpha 1, mitochondrial-like isoform X3 [Nicotiana tabacum]	GO:0009083;GO:0003826;GO:0005947;GO:0016624	branched-chain amino acid catabolic process;3-methyl-2-oxobutanoate dehydrogenase (2-methylpropanoyl-transferring) activity;mitochondrial alpha-ketoglutarate dehydrogenase complex;oxidoreductase activity, acting on the aldehyde or oxo group of donors, disulfide as acceptor	K00166	BCKDHA,bkdA1	Valine, leucine and isoleucine degradation;Propanoate metabolism	ko00280,ko00640	KOG0225	Pyruvate dehydrogenase E1, alpha subunit
Nta12g02500	1986	0	0	0	0.18	0.15	0.15	5.05188	0.00155461	0.00489756	CYP714C2	XP_016445884.1	PREDICTED: cytochrome P450 714C2-like [Nicotiana tabacum]	GO:0004497;GO:0016705;GO:0005506;GO:0020037	monooxygenase activity;oxidoreductase activity, acting on paired donors, with incorporation or reduction of molecular oxygen;iron ion binding;heme binding	K24544	CYP714C	-	-	-	-
Nta23g20750	1341	0.19	0.15	0	0.52	0.39	1.74	3.13137	0.000712896	0.00239724	PPC6-1	XP_009800840.1	PREDICTED: probable protein phosphatase 2C 65 [Nicotiana sylvestris]	GO:0005634;GO:0016791;GO:0005829	nucleus;phosphatase activity;cytosol	-	-	-	-	-	-
novel.26771	1383	6.69	8.83	8.46	9	23.36	16.16	1.22657	2.25507e-05	9.7197e-05	At2g19810	XP_009610482.1	zinc finger CCCH domain-containing protein 20-like [Nicotiana tomentosiformis]	GO:0046872;GO:0003677	metal ion binding;DNA binding	-	-	-	-	-	-
novel.20171	2057	0	0	0	1.67	1.65	1.45	8.41064	5.14746e-12	4.54091e-11	-	XP_033509162.1	uncharacterized protein LOC117274062 isoform X1 [Nicotiana tomentosiformis]	GO:0016021	integral component of membrane	-	-	-	-	-	-
Nta01g00440	3170	0	0	0	0.25	0.02	0.13	5.50458	0.00116604	0.00376638	AATL1	XP_009758919.1	PREDICTED: lysine histidine transporter-like 8 [Nicotiana sylvestris]	GO:0006865;GO:0016021;GO:0005886	amino acid transport;integral component of membrane;plasma membrane	-	-	-	-	-	-
novel.29324	777	17.52	16.78	19.13	31.1	43.31	39.77	1.30732	1.02614e-16	1.28326e-15	-	XP_016434852.1	PREDICTED: uncharacterized protein LOC107761182 [Nicotiana tabacum]	-	-	-	-	-	-	-	-
Nta17g09250	1565	0.08	0.08	0.08	0.63	0.64	0.7	3.22329	3.27791e-05	0.00013808	RTNLB5	XP_009787619.1	PREDICTED: reticulon-like protein B5 [Nicotiana sylvestris]	GO:0005789;GO:0016021	endoplasmic reticulum membrane;integral component of membrane	-	-	-	-	-	-
Nta16g23640	2682	0.2	0.21	0.13	3.58	3.15	3.11	4.3083	4.11466e-37	1.39577e-35	TGA1A	XP_016446672.1	PREDICTED: TGACG-sequence-specific DNA-binding protein TGA-1A isoform X1 [Nicotiana tabacum]	GO:0003700;GO:0006351;GO:0043565;GO:0005634	DNA-binding transcription factor activity;transcription, DNA-templated;sequence-specific DNA binding;nucleus	K14431	TGA	Plant hormone signal transduction	ko04075	-	-
Nta12g13040	838	0.18	0.29	0.18	18.04	35.67	17.22	6.99873	3.73143e-29	9.05192e-28	HAC1	XP_016460637.1	PREDICTED: rhodanese-like domain-containing protein 19, mitochondrial [Nicotiana tabacum]	GO:0003824;GO:0030611;GO:0005737;GO:0005634;GO:0071722	catalytic activity;arsenate reductase activity;cytoplasm;nucleus;detoxification of arsenic-containing substance	K22547	HAC1	-	-	-	-
Nta05g27000	1965	0.18	0.06	0.06	0.48	0.31	0.53	2.30331	0.00169643	0.00530346	SULTR3;4	XP_016491949.1	PREDICTED: probable sulfate transporter 3.4 [Nicotiana tabacum]	GO:0005887;GO:0016021;GO:0015301;GO:0008271	integral component of plasma membrane;integral component of membrane;anion:anion antiporter activity;secondary active sulfate transmembrane transporter activity	K17471	SULTR3	-	-	-	-
Nta01g08770	1146	14.95	15.18	16.31	29.43	24.95	27.6	1.02978	2.45227e-17	3.19375e-16	UBC5	XP_009791637.1	PREDICTED: ubiquitin-conjugating enzyme E2-23 kDa [Nicotiana sylvestris]	GO:0005634;GO:0061631;GO:0006511;GO:0005524;GO:0000209;GO:0016740	nucleus;ubiquitin conjugating enzyme activity;ubiquitin-dependent protein catabolic process;ATP binding;protein polyubiquitination;transferase activity	K10576	UBE2H,UBC8	Ubiquitin mediated proteolysis	ko04120	KOG0416	Ubiquitin-protein ligase
Nta07g23370	3347	0.15	0.16	0.21	1.66	0.88	1.31	3.11065	6.86687e-15	7.57592e-14	JAC1	XP_009783433.1	PREDICTED: J domain-containing protein required for chloroplast accumulation response 1 [Nicotiana sylvestris]	GO:0072583;GO:0043231;GO:0005737;GO:0031982;GO:0072318;GO:0030276	clathrin-dependent endocytosis;intracellular membrane-bounded organelle;cytoplasm;vesicle;clathrin coat disassembly;clathrin binding	-	-	-	-	KOG0431	Auxilin-like protein and related proteins containing DnaJ domain
Nta01g14530	1813	3.25	3.06	2.56	6.11	7.3	6.05	1.3444	1.55172e-13	1.54621e-12	DPD1	XP_009759815.1	PREDICTED: three prime repair exonuclease 2 [Nicotiana sylvestris]	GO:0016021;GO:0000738;GO:0003676;GO:0008296;GO:0004527;GO:0005737	integral component of membrane;DNA catabolic process, exonucleolytic;nucleic acid binding;3'-5'-exodeoxyribonuclease activity;exonuclease activity;cytoplasm	-	-	-	-	-	-
Nta01g05610	1999	1.27	1.39	0.83	1.99	2.51	3.1	1.32406	2.66637e-06	1.30638e-05	At5g64500	XP_009769193.1	PREDICTED: probable sphingolipid transporter spinster homolog 2 [Nicotiana sylvestris]	GO:0006817;GO:0022857;GO:0016021	phosphate ion transport;transmembrane transporter activity;integral component of membrane	K23677	SPNS	-	-	-	-
Nta20g08020	1334	0.91	0.86	1.14	2.3	1.31	1.75	1.09137	0.00410025	0.0118326	ARALYDRAFT_321547	XP_016464072.1	PREDICTED: CASP-like protein 4B1 [Nicotiana tabacum]	GO:0016021;GO:0051539;GO:0005886	integral component of membrane;4 iron, 4 sulfur cluster binding;plasma membrane	-	-	-	-	-	-
Nta11g00890	498	2.63	1.93	2.1	5.59	4.93	3.4	1.29768	0.0109665	0.0285809	-	XP_016441975.1	PREDICTED: uncharacterized protein LOC107767480 [Nicotiana tabacum]	-	-	-	-	-	-	-	-
Nta19g08410	435	0	0	0	1.15	1.84	1.01	4.75876	0.00543313	0.0152407	-	XP_016438570.1	PREDICTED: uncharacterized protein LOC107764501 [Nicotiana tabacum]	-	-	-	-	-	-	-	-
novel.21295	682	0.74	0.53	0.51	2.92	1.5	2.37	2.14256	0.000631402	0.00214183	-	-	-	-	-	-	-	-	-	-	-
Nta14g07690	1431	0.48	0.42	0.36	1.28	1.2	1.51	1.84639	2.79483e-05	0.000118877	ALMT2	XP_016510477.1	PREDICTED: aluminum-activated malate transporter 2-like [Nicotiana tabacum]	GO:0015743;GO:0009705;GO:0016021	malate transport;plant-type vacuole membrane;integral component of membrane	-	-	-	-	-	-
Nta20g02020	2848	2.26	2.7	1.81	8.03	6.86	8.61	2.00294	9.6989e-34	2.90439e-32	MED26B	XP_009613484.1	probable mediator of RNA polymerase II transcription subunit 26b [Nicotiana tomentosiformis]	GO:0005634	nucleus	-	-	-	-	-	-
Nta03g29690	1235	3.35	2.95	2.93	14.9	13.82	15.06	2.46613	4.88311e-49	2.51522e-47	RIC10	XP_009768034.1	PREDICTED: CRIB domain-containing protein RIC10-like isoform X1 [Nicotiana sylvestris]	GO:0046474;GO:0032049;GO:0016021;GO:0005739;GO:0008808	glycerophospholipid biosynthetic process;cardiolipin biosynthetic process;integral component of membrane;mitochondrion;cardiolipin synthase activity	-	-	-	-	-	-
novel.9647	2314	0.28	0.16	0.16	1.21	3.22	1.71	3.59617	4.20646e-13	4.05182e-12	APC8	KDO50117.1	hypothetical protein CISIN_1g048034mg [Citrus sinensis]	GO:0005680;GO:0045842;GO:0007049;GO:0051301;GO:0007091;GO:0016567;GO:0030071;GO:0031145;GO:0005737	anaphase-promoting complex;positive regulation of mitotic metaphase/anaphase transition;cell cycle;cell division;metaphase/anaphase transition of mitotic cell cycle;protein ubiquitination;regulation of mitotic metaphase/anaphase transition;anaphase-promoting complex-dependent catabolic process;cytoplasm	K03355	APC8,CDC23	Ubiquitin mediated proteolysis	ko04120	-	-
Nta14g01570	1641	1.3	1.02	1.16	4.86	6.15	5	2.41136	3.84169e-23	6.94393e-22	LOX2.1	XP_016510888.1	PREDICTED: linoleate 13S-lipoxygenase 2-1, chloroplastic-like [Nicotiana tabacum]	GO:0006633;GO:0046872;GO:0031408;GO:0034440;GO:0016702;GO:0010597	fatty acid biosynthetic process;metal ion binding;oxylipin biosynthetic process;lipid oxidation;oxidoreductase activity, acting on single donors with incorporation of molecular oxygen, incorporation of two atoms of oxygen;green leaf volatile biosynthetic process	K00454	LOX2S	Linoleic acid metabolism;alpha-Linolenic acid metabolism	ko00591,ko00592	-	-
Nta09g14630	861	15.74	16.47	23.3	165.65	108.94	161.01	3.18036	7.51288e-63	5.85739e-61	PIP1-2	XP_009759265.1	PREDICTED: probable aquaporin PIP1-2 [Nicotiana sylvestris]	GO:0005886;GO:0015250;GO:0009506;GO:0015267;GO:0009414;GO:0016021;GO:0005773	plasma membrane;water channel activity;plasmodesma;channel activity;response to water deprivation;integral component of membrane;vacuole	K09872	PIP	-	-	-	-
Nta10g19420	1620	0.57	0.16	0.55	3.42	1.38	1.89	2.59987	2.52817e-07	1.40096e-06	-	XP_009629012.1	glutamine synthetase-like [Nicotiana tomentosiformis]	GO:0006542;GO:0004356;GO:0005524;GO:0005737	glutamine biosynthetic process;glutamate-ammonia ligase activity;ATP binding;cytoplasm	K01915	glnA,GLUL	Alanine, aspartate and glutamate metabolism;Arginine biosynthesis;Glyoxylate and dicarboxylate metabolism;Nitrogen metabolism	ko00250,ko00220,ko00630,ko00910	KOG0683	Glutamine synthetase
novel.4025	881	10.79	11.37	10.31	18.36	21.36	20.18	1.16947	2.01531e-11	1.69127e-10	-	OIT03071.1	hypothetical protein A4A49_51737 [Nicotiana attenuata]	-	-	-	-	-	-	-	-
Nta12g05380	1515	12.63	12.56	14.71	23.35	26.77	22.92	1.08351	2.88985e-16	3.51338e-15	VIP1	XP_009594476.1	transcription factor VIP1-like [Nicotiana tomentosiformis]	GO:0005634;GO:0003700	nucleus;DNA-binding transcription factor activity	K20557	VIP1	MAPK signaling pathway - plant	ko04016	-	-
novel.18999	430	4.34	4.46	4.33	7.68	8.39	14.01	1.39196	0.000777229	0.00259648	-	XP_016507812.1	PREDICTED: uncharacterized protein LOC107825454 [Nicotiana tabacum]	GO:0016021	integral component of membrane	-	-	-	-	-	-
Nta03g06420	2580	0.64	2.18	1.08	4.34	1.68	2.7	1.36652	0.0015609	0.00491505	CCL4	XP_016473601.1	PREDICTED: probable acyl-activating enzyme 6 [Nicotiana tabacum]	GO:0009698;GO:0016207	phenylpropanoid metabolic process;4-coumarate-CoA ligase activity	-	-	-	-	-	-
Nta12g31250	1099	0.64	2.15	1.17	3.94	1.34	3.54	1.38886	0.00734759	0.019993	-	XP_019241565.1	PREDICTED: uncharacterized protein LOC109221545 [Nicotiana attenuata]	-	-	-	-	-	-	-	-
novel.4421	806	0.19	0.3	0.3	2.16	0.77	0.9	2.51388	0.00239558	0.00726995	-	-	-	-	-	-	-	-	-	-	-
novel.1747	698	1.18	1.4	1.24	2.58	2.29	2.91	1.23758	0.00757537	0.0205386	-	XP_016454072.1	PREDICTED: chromodomain-helicase-DNA-binding protein 3-like [Nicotiana tabacum]	GO:0003677;GO:0004386;GO:0046872;GO:0016787	DNA binding;helicase activity;metal ion binding;hydrolase activity	K11642	CHD3,MI2A	-	-	-	-
novel.29501	1354	15.67	12.54	12.05	47.85	62.71	48.76	2.19739	1.29039e-43	5.54381e-42	-	-	-	-	-	-	-	-	-	-	-
Nta04g21500	1956	0.33	0.35	0.53	3.53	4.2	3.71	3.44466	5.69169e-29	1.37027e-27	-	XP_016497682.1	PREDICTED: uncharacterized protein LOC107816472 [Nicotiana tabacum]	-	-	-	-	-	-	-	-
Nta13g09960	1168	0	0	0	0.11	0.81	0	5.0795	0.0173259	0.0428327	-	XP_009770389.1	PREDICTED: uncharacterized protein LOC104221096 [Nicotiana sylvestris]	-	-	-	-	-	-	-	-
novel.15511	632	1.95	2.26	1.17	3.3	3.55	4.21	1.25079	0.0044875	0.0128311	TIM14-1	XP_009763586.1	PREDICTED: mitochondrial import inner membrane translocase subunit TIM14-1-like [Nicotiana sylvestris]	GO:0016021;GO:0001405;GO:0030150;GO:0001671	integral component of membrane;PAM complex, Tim23 associated import motor;protein import into mitochondrial matrix;ATPase activator activity	K09539	DNAJC19	-	-	KOG0723	Molecular chaperone (DnaJ superfamily)
Nta01g18410	3833	4.7	3.96	4.98	6.99	9.2	8.36	1.05443	4.24656e-13	4.08701e-12	-	XP_016473070.1	PREDICTED: uncharacterized protein LOC107795023 [Nicotiana tabacum]	-	-	-	-	-	-	-	-
Nta04g11290	1956	0.84	0.18	0.79	1.54	1.57	3.09	2.00068	4.25257e-05	0.00017604	RH21	XP_009609807.1	DEAD-box ATP-dependent RNA helicase 21-like [Nicotiana tomentosiformis]	GO:0005524;GO:0003723;GO:0000398;GO:0003676;GO:0016787;GO:0071013;GO:0004386	ATP binding;RNA binding;mRNA splicing, via spliceosome;nucleic acid binding;hydrolase activity;catalytic step 2 spliceosome;helicase activity	K12858	DDX23,PRP28	Spliceosome	ko03040	KOG0333	U5 snRNP-like RNA helicase subunit
Nta23g15950	2168	0	0.08	0.03	0.73	2.17	0.03	5.05235	0.00534049	0.0150142	INV1	NP_001312753.1;XP_009803979.1	beta-fructofuranosidase, insoluble isoenzyme 1-like precursor [Nicotiana tabacum];PREDICTED: beta-fructofuranosidase, insoluble isoenzyme 1-like [Nicotiana sylvestris]	GO:0005975;GO:0004553;GO:0004564	carbohydrate metabolic process;hydrolase activity, hydrolyzing O-glycosyl compounds;beta-fructofuranosidase activity	K01193	INV,sacA	Galactose metabolism;Starch and sucrose metabolism	ko00052,ko00500	-	-
novel.17178	2051	22.07	21.21	26.26	60.44	58.2	70.52	1.6471	1.60753e-50	8.65405e-49	-	-	-	-	-	-	-	-	-	-	-
Nta01g08010	1228	0.46	0.67	0.53	1.89	0.85	1.96	1.92323	0.000299656	0.00107714	SDR1	XP_009803547.1	PREDICTED: (+)-neomenthol dehydrogenase-like [Nicotiana sylvestris]	GO:0016491;GO:0016020	oxidoreductase activity;membrane	K15095	E1.1.1.208	Monoterpenoid biosynthesis	ko00902	KOG1208	Dehydrogenases with different specificities (related to short-chain alcohol dehydrogenases)
Nta01g32520	1865	0.19	0	0.02	0.75	0.74	0.66	3.52829	1.07575e-05	4.85995e-05	At3g47200	XP_009791072.1	PREDICTED: UPF0481 protein At3g47200-like [Nicotiana sylvestris]	GO:0016021	integral component of membrane	-	-	-	-	-	-
novel.13700	650	0.13	0	0	3.55	0.68	4.86	6.12029	1.10521e-05	4.98554e-05	-	XP_009596745.1	uncharacterized protein LOC104092784 [Nicotiana tomentosiformis]	-	-	-	-	-	-	-	-
Nta01g29100	3580	0	0.02	0	0.14	0.02	2.95	7.6594	0.00182983	0.00567801	PATROL1	XP_019267786.1	PREDICTED: uncharacterized protein LOC109245057 [Nicotiana attenuata]	-	-	-	-	-	-	-	-
Nta20g20920	2046	5.21	6.46	4.46	9.89	9.94	9.37	1.06473	2.32766e-11	1.94513e-10	BC10	XP_016440187.1	PREDICTED: uncharacterized protein LOC107765993 [Nicotiana tabacum]	GO:0016757;GO:0016021	glycosyltransferase activity;integral component of membrane	-	-	-	-	-	-
Nta03g19890	558	2.62	1.33	2.58	33.76	35.82	35.44	4.21651	1.93302e-47	9.41439e-46	STR15	XP_009769190.1	PREDICTED: thiosulfate sulfurtransferase 16, chloroplastic-like [Nicotiana sylvestris]	GO:0016740	transferase activity	-	-	-	-	-	-
Nta20g17190	690	0	0	0	1.79	1.72	1.55	6.41076	1.7673e-06	8.84747e-06	-	XP_016494192.1	PREDICTED: extracellular ribonuclease LE-like [Nicotiana tabacum]	GO:0006401;GO:0003723;GO:0004521;GO:0033897;GO:0005576	RNA catabolic process;RNA binding;endoribonuclease activity;ribonuclease T2 activity;extracellular region	K01166	RNASET2	-	-	-	-
Nta12g01010	1173	0.34	0.6	0.59	1.07	0.69	1.54	1.31496	0.0165449	0.0411257	At3g63340	XP_009612814.1	probable protein phosphatase 2C 51 isoform X2 [Nicotiana tomentosiformis]	GO:0106307;GO:0005634;GO:0106306;GO:0005829;GO:0046872	protein threonine phosphatase activity;nucleus;protein serine phosphatase activity;cytosol;metal ion binding	-	-	-	-	-	-
Nta01g16190	2713	2.68	2.72	2.51	9.65	6.78	10.04	1.95246	1.03287e-30	2.69648e-29	FRO7	XP_009763020.1	PREDICTED: ferric reduction oxidase 6-like [Nicotiana sylvestris]	GO:0016021;GO:0016491;GO:0046872;GO:0005886	integral component of membrane;oxidoreductase activity;metal ion binding;plasma membrane	K00521	E1.16.1.7	-	-	-	-
Nta22g11650	2298	0.81	0.74	1.15	1.6	2.09	2.45	1.39212	1.00255e-06	5.16955e-06	-	XP_016505458.1	PREDICTED: LEC14B homolog [Nicotiana tabacum]	GO:0043161;GO:0080008	proteasome-mediated ubiquitin-dependent protein catabolic process;Cul4-RING E3 ubiquitin ligase complex	K11801	DCAF11	-	-	-	-
Nta17g15400	387	186.02	146.37	96.08	576.06	544.79	412.51	2.08395	4.56829e-09	3.0905e-08	RALFL22	XP_009784377.1	PREDICTED: protein RALF-like 19 [Nicotiana sylvestris]	GO:0005576;GO:0009506;GO:0019722	extracellular region;plasmodesma;calcium-mediated signaling	-	-	-	-	-	-
Nta09g21970	1432	23.53	21.11	17.73	54.77	61.5	51.99	1.73498	6.89511e-42	2.76704e-40	UXS6	XP_009759288.1	PREDICTED: UDP-glucuronic acid decarboxylase 6-like [Nicotiana sylvestris]	GO:0042732;GO:0033320;GO:0005737;GO:0048040;GO:0070403	D-xylose metabolic process;UDP-D-xylose biosynthetic process;cytoplasm;UDP-glucuronate decarboxylase activity;NAD+ binding	K08678	UXS1,uxs	Amino sugar and nucleotide sugar metabolism	ko00520	KOG1429	dTDP-glucose 4-6-dehydratase/UDP-glucuronic acid decarboxylase
Nta13g15080	3328	3.11	3.22	2.66	7.01	8.47	8.96	1.6506	2.18654e-31	5.91338e-30	WEB1	XP_016450583.1	PREDICTED: protein WEAK CHLOROPLAST MOVEMENT UNDER BLUE LIGHT 1-like [Nicotiana tabacum]	GO:0009903;GO:0009904;GO:0005829	chloroplast avoidance movement;chloroplast accumulation movement;cytosol	-	-	-	-	-	-
Nta02g11730	1653	2.88	2.37	2.79	6.71	5.61	5.57	1.36322	1.19361e-12	1.1058e-11	TBL41	XP_009626448.1	protein trichome birefringence-like 41 [Nicotiana tomentosiformis]	GO:0005794;GO:0016021;GO:0016413	Golgi apparatus;integral component of membrane;O-acetyltransferase activity	-	-	-	-	-	-
Nta16g18270	825	0	0	0.1	0.09	0.28	2.13	4.76334	0.00521177	0.0146841	SBT5.4	XP_009587856.1	subtilisin-like protease SBT5.4 [Nicotiana tomentosiformis]	GO:0004252	serine-type endopeptidase activity	-	-	-	-	-	-
Nta05g14420	2610	3.12	2.23	3.52	8.81	9.74	8.19	1.77758	2.14777e-21	3.54612e-20	At1g76660	XP_016474452.1;XP_009788653.1	PREDICTED: uncharacterized protein LOC107796222 isoform X2 [Nicotiana tabacum];PREDICTED: uncharacterized protein LOC104236433 isoform X1 [Nicotiana sylvestris]	-	-	-	-	-	-	-	-
Nta15g07250	3122	3.03	3.06	3.7	6.56	6.66	5.98	1.1823	2.93837e-16	3.57084e-15	PLD1	XP_016502214.1	PREDICTED: phospholipase D alpha 1-like [Nicotiana tabacum]	GO:0016042;GO:0005886;GO:0016020;GO:0046470;GO:0070290;GO:0004630;GO:0005509;GO:0009395	lipid catabolic process;plasma membrane;membrane;phosphatidylcholine metabolic process;N-acylphosphatidylethanolamine-specific phospholipase D activity;phospholipase D activity;calcium ion binding;phospholipid catabolic process	K01115	PLD1_2	Endocytosis;Ether lipid metabolism;Glycerophospholipid metabolism	ko04144,ko00565,ko00564	-	-
Nta03g33950	2145	13.92	11.71	7.35	34.08	31.96	38.25	1.91224	5.79617e-23	1.03621e-21	PDF1B	XP_016440535.1	PREDICTED: peptide deformylase 1B, chloroplastic [Nicotiana tabacum]	GO:0005739;GO:0046872;GO:0042586;GO:0018206;GO:0006412;GO:0009507	mitochondrion;metal ion binding;peptide deformylase activity;peptidyl-methionine modification;translation;chloroplast	K01462	PDF,def	-	-	-	-
Nta14g12490	3043	3.97	3.97	3.63	18.32	19.94	18.66	1.94152	6.52723e-73	6.6111e-71	TRB1	XP_009598548.2;XP_009609531.1;XP_009598567.2	telomere repeat-binding factor 1-like isoform X1 [Nicotiana tomentosiformis];uncharacterized protein LOC104103336, partial [Nicotiana tomentosiformis];telomere repeat-binding factor 1-like isoform X2 [Nicotiana tomentosiformis]	GO:0016021;GO:0003691;GO:0000786;GO:0006334;GO:0005730;GO:0009536	integral component of membrane;double-stranded telomeric DNA binding;nucleosome;nucleosome assembly;nucleolus;plastid	K16578;K09422	CLASP1_2;MYBP	-	-	-	-
novel.4533	328	0	0	0	2.53	7.11	1.61	5.06654	0.0030703	0.009118	-	-	-	-	-	-	-	-	-	-	-
Nta10g15470	1381	0	0	0	0.09	0.28	0.29	4.85751	0.00461365	0.0131511	XTH23	XP_009609044.1	probable xyloglucan endotransglucosylase/hydrolase protein 23 [Nicotiana tomentosiformis]	GO:0005618;GO:0042546;GO:0071555;GO:0004553;GO:0010411;GO:0048046;GO:0016762	cell wall;cell wall biogenesis;cell wall organization;hydrolase activity, hydrolyzing O-glycosyl compounds;xyloglucan metabolic process;apoplast;xyloglucan:xyloglucosyl transferase activity	K08235	E2.4.1.207	-	-	-	-
Nta15g06710	2346	2.7	8.99	6.83	24.2	51.74	35.73	2.79978	1.30776e-06	6.64162e-06	BAM3	XP_009772032.1	PREDICTED: beta-amylase 3, chloroplastic-like [Nicotiana sylvestris]	GO:0000272;GO:0016161;GO:0102229	polysaccharide catabolic process;beta-amylase activity;amylopectin maltohydrolase activity	K01177	E3.2.1.2	Starch and sucrose metabolism	ko00500	-	-
Nta06g14010	1466	0	0.09	0	0.32	0.67	0.36	4.23769	0.000920108	0.00303359	At4g10955	XP_009601404.1	GDSL esterase/lipase At4g10955-like [Nicotiana tomentosiformis]	GO:0006629	lipid metabolic process	-	-	-	-	-	-
Nta14g09170	1173	3.5	2.92	3.52	9.03	5.84	7.86	1.40181	1.02444e-09	7.38343e-09	LTI65	XP_016501610.1	PREDICTED: low-temperature-induced 65 kDa protein-like [Nicotiana tabacum]	GO:0009737	response to abscisic acid	-	-	-	-	-	-
Nta15g00460	2664	3.79	4.73	3.82	9.97	10.67	10.37	1.53606	6.60852e-31	1.73875e-29	WNK8	XP_009765919.1;XP_009765918.1	PREDICTED: serine/threonine-protein kinase WNK8-like isoform X2 [Nicotiana sylvestris];PREDICTED: serine/threonine-protein kinase WNK8-like isoform X1 [Nicotiana sylvestris]	GO:0005524;GO:0005737;GO:0035556;GO:0004674;GO:0004672;GO:0006468	ATP binding;cytoplasm;intracellular signal transduction;protein serine/threonine kinase activity;protein kinase activity;protein phosphorylation	K08867	WNK,PRKWNK	-	-	-	-
Nta22g10980	2389	1.5	1.67	1.55	1.63	4.3	3.87	1.26004	0.000106728	0.00041402	GIP2	XP_009611838.1	probable aspartic proteinase GIP2 [Nicotiana tomentosiformis]	GO:0004190	aspartic-type endopeptidase activity	-	-	-	-	-	-
Nta18g13570	1831	8.84	12.19	10.63	21.56	21.97	25.72	1.3331	2.30148e-22	3.98741e-21	NAC056	XP_016466600.1	PREDICTED: NAC transcription factor 56-like [Nicotiana tabacum]	GO:0003677;GO:0006355;GO:0048731	DNA binding;regulation of transcription, DNA-templated;system development	-	-	-	-	-	-
Nta19g13520	1230	0	0.11	0.06	0.21	0.05	1.28	3.37334	0.0165535	0.0411437	CBSCBSPB4	XP_009773159.1	PREDICTED: CBS domain-containing protein CBSCBSPB5-like [Nicotiana sylvestris]	GO:0016021	integral component of membrane	-	-	-	-	-	-
Nta17g01230	1520	0	0	0	0.04	0.33	0.13	4.64776	0.0141135	0.0357277	SLC1	XP_009798077.1	PREDICTED: feruloyl CoA ortho-hydroxylase 1-like [Nicotiana sylvestris]	GO:0046872;GO:0051213;GO:0016491;GO:0031418	metal ion binding;dioxygenase activity;oxidoreductase activity;L-ascorbic acid binding	-	-	-	-	-	-
Nta03g00110	1206	0	0	0	0.38	0.17	5.7	7.79783	0.00161996	0.00508246	PGA3	XP_009771846.1	PREDICTED: exopolygalacturonase clone GBGE184 [Nicotiana sylvestris]	GO:0005618;GO:0005975;GO:0004650	cell wall;carbohydrate metabolic process;polygalacturonase activity	K01213	E3.2.1.67	Pentose and glucuronate interconversions	ko00040	-	-
Nta05g06640	1331	0.1	0.41	0.55	12.47	9.55	16.06	5.39139	1.47839e-45	6.83379e-44	-	XP_009757056.1	PREDICTED: uncharacterized protein LOC104209980 [Nicotiana sylvestris]	-	-	-	-	-	-	-	-
Nta02g19550	1311	0.7	0.78	0.77	1.26	0.74	2.35	1.23133	0.0160873	0.0401121	SDR1	XP_009594774.1;XP_009594776.1	(+)-neomenthol dehydrogenase-like isoform X1 [Nicotiana tomentosiformis];short-chain dehydrogenase/reductase 2b-like isoform X2 [Nicotiana tomentosiformis]	GO:0006412;GO:0015934;GO:0009507;GO:0016020;GO:0016491;GO:0003735	translation;large ribosomal subunit;chloroplast;membrane;oxidoreductase activity;structural constituent of ribosome	K15095	E1.1.1.208	Monoterpenoid biosynthesis	ko00902	-	-
novel.8190	904	0	0	0	31.03	34.82	25.39	11.181	6.84073e-21	1.09994e-19	-	-	-	-	-	-	-	-	-	-	-
Nta23g18180	1210	0	0.06	0	0.65	0.71	0.51	5.18073	0.000146611	0.000556437	-	XP_009776229.1	PREDICTED: uncharacterized protein LOC104226044 [Nicotiana sylvestris]	-	-	-	-	-	-	-	-
Nta05g28950	1293	1.05	2.15	2.12	7.74	1.41	5.05	1.63453	0.00133933	0.0042761	NUDT17	XP_009767504.1	PREDICTED: nudix hydrolase 18, mitochondrial-like [Nicotiana sylvestris]	GO:0016787;GO:0005737;GO:0005634	hydrolase activity;cytoplasm;nucleus	K07766	E3.6.1.52	-	-	-	-
Nta04g10790	266	139.44	118.93	158.3	455.47	440.75	491.39	1.91866	5.04529e-26	1.05373e-24	MYB305	APX42768.1	MYB [Solanum melongena]	GO:0003700;GO:0043565;GO:0005634;GO:0006355	DNA-binding transcription factor activity;sequence-specific DNA binding;nucleus;regulation of transcription, DNA-templated	K09422	MYBP	-	-	-	-
Nta09g19360	2016	2.49	2.39	2.15	9	7.47	5.86	1.88051	4.86184e-19	7.04721e-18	PAL1	XP_009759945.1	PREDICTED: phenylalanine ammonia-lyase G4-like [Nicotiana sylvestris]	GO:0006559;GO:0009800;GO:0005737;GO:0007623;GO:0045548;GO:0016841	L-phenylalanine catabolic process;cinnamic acid biosynthetic process;cytoplasm;circadian rhythm;phenylalanine ammonia-lyase activity;ammonia-lyase activity	K10775	PAL	Phenylalanine metabolism;Phenylpropanoid biosynthesis	ko00360,ko00940	KOG0222	Phenylalanine and histidine ammonia-lyase
Nta08g01950	863	14.21	14.13	16.47	26.79	27.97	23.19	1.01806	9.95947e-11	7.85259e-10	FAX6	XP_016485834.1	PREDICTED: protein FATTY ACID EXPORT 5-like [Nicotiana tabacum]	GO:0016021;GO:0009706;GO:0016020	integral component of membrane;chloroplast inner membrane;membrane	-	-	-	-	KOG4267	Predicted membrane protein
Nta05g00490	891	9.92	8.61	7.33	21.88	15.07	27.85	1.53415	2.36833e-12	2.14616e-11	-	XP_009785125.1	PREDICTED: uncharacterized protein LOC104233425 [Nicotiana sylvestris]	GO:0004803;GO:0008270;GO:0006313;GO:0003677	transposase activity;zinc ion binding;transposition, DNA-mediated;DNA binding	-	-	-	-	-	-
Nta00g07320	915	15.45	16.41	13.63	36.21	37.45	35.92	1.48139	5.71356e-31	1.50883e-29	LHCB7	XP_009788730.1	PREDICTED: chlorophyll a-b binding protein of LHCII type 1 isoform X1 [Nicotiana sylvestris]	GO:0009765;GO:0018298;GO:0009535;GO:0009416;GO:0009768;GO:0009522;GO:0009523;GO:0016168	photosynthesis, light harvesting;protein-chromophore linkage;chloroplast thylakoid membrane;response to light stimulus;photosynthesis, light harvesting in photosystem I;photosystem I;photosystem II;chlorophyll binding	K14172	LHCB7	Photosynthesis - antenna proteins	ko00196	-	-
Nta20g16030	2067	12.73	10.41	10.93	52.72	66.46	59.65	2.60082	4.44263e-95	7.3691e-93	TLP1	XP_016434660.1;XP_009619750.1;XP_018631672.1	PREDICTED: protein TWIN LOV 1-like [Nicotiana tabacum];protein TWIN LOV 1 isoform X1 [Nicotiana tomentosiformis];protein TWIN LOV 1 isoform X2 [Nicotiana tomentosiformis]	GO:0050896;GO:0009881;GO:0005634;GO:0018298	response to stimulus;photoreceptor activity;nucleus;protein-chromophore linkage	-	-	-	-	-	-
novel.28859	1477	5.35	4.68	1.17	9.78	31.31	11.35	2.46808	0.00212291	0.00650142	IMK3	XP_009779967.1	PREDICTED: probably inactive leucine-rich repeat receptor-like protein kinase IMK2 [Nicotiana sylvestris]	GO:0004672;GO:0016021;GO:0005886;GO:0005524	protein kinase activity;integral component of membrane;plasma membrane;ATP binding	-	-	-	-	-	-
novel.8737	2851	1.27	0.81	1.11	4.11	4.73	4.75	2.29921	1.27309e-32	3.61019e-31	-	XP_016455631.1	PREDICTED: uncharacterized protein LOC107779677 [Nicotiana tabacum]	GO:0003677;GO:0003676;GO:0008270	DNA binding;nucleic acid binding;zinc ion binding	-	-	-	-	-	-
Nta02g15880	1964	21.44	21.64	21.61	44.8	41.79	43.27	1.21194	4.65286e-47	2.24317e-45	Os06g0717800	XP_009628267.1	probable protein phosphatase 2C 60 [Nicotiana tomentosiformis]	GO:0106307;GO:0046872;GO:0106306	protein threonine phosphatase activity;metal ion binding;protein serine phosphatase activity	-	-	-	-	-	-
Nta03g01930	1544	20.6	20.14	18.88	50.2	47.9	46.71	1.48988	9.94176e-53	5.70639e-51	GILT	XP_016478307.1	PREDICTED: GILT-like protein F37H8.5 [Nicotiana tabacum]	GO:0016491	oxidoreductase activity	K08059	IFI30,GILT	-	-	-	-
Nta05g16910	318	4.43	1.74	3.27	25.39	19.91	22.87	3.04086	2.33677e-07	1.30112e-06	-	XP_016455085.1	PREDICTED: uncharacterized protein LOC107779225 [Nicotiana tabacum]	-	-	-	-	-	-	-	-
Nta00g17080	5625	13.88	13.47	13.1	21.66	28.08	28.27	1.18109	7.192e-25	1.42362e-23	CHR5	XP_018631544.1;XP_016473989.1	protein CHROMATIN REMODELING 5 isoform X2 [Nicotiana tomentosiformis];PREDICTED: protein CHROMATIN REMODELING 5-like isoform X1 [Nicotiana tabacum]	GO:0004386;GO:0003677;GO:0070615;GO:0005524	helicase activity;DNA binding;ATP-dependent chromatin remodeler activity;ATP binding	K11367	CHD1	-	-	KOG0384	Chromodomain-helicase DNA-binding protein
Nta21g15400	2731	19.12	17.75	17.3	42.09	40.89	47.26	1.47047	7.23133e-73	7.31131e-71	AIM1	XP_016514947.1	PREDICTED: peroxisomal fatty acid beta-oxidation multifunctional protein AIM1-like [Nicotiana tabacum]	GO:0016021;GO:0003857;GO:0004165;GO:0008692;GO:0070403;GO:0004300;GO:0006635;GO:0005777;GO:0009507	integral component of membrane;3-hydroxyacyl-CoA dehydrogenase activity;dodecenoyl-CoA delta-isomerase activity;3-hydroxybutyryl-CoA epimerase activity;NAD+ binding;enoyl-CoA hydratase activity;fatty acid beta-oxidation;peroxisome;chloroplast	K10527	MFP2	Fatty acid degradation;alpha-Linolenic acid metabolism	ko00071,ko00592	KOG1683	Hydroxyacyl-CoA dehydrogenase/enoyl-CoA hydratase
Nta20g14430	1410	0.72	0.75	0.7	1.66	1.41	1.87	1.4228	0.000122289	0.000469987	DDB_G0272484	XP_016440624.1	PREDICTED: deoxynucleoside triphosphate triphosphohydrolase SAMHD1 homolog [Nicotiana tabacum]	GO:0016787;GO:0008832;GO:0005634;GO:0006203;GO:0005524	hydrolase activity;dGTPase activity;nucleus;dGTP catabolic process;ATP binding	K22544	SAMHD1	-	-	-	-
Nta00g17030	879	3.84	5.11	3.48	7.97	12.03	5.64	1.26874	0.000103129	0.000401173	KINB1	XP_016450642.1	PREDICTED: SNF1-related protein kinase regulatory subunit beta-1-like [Nicotiana tabacum]	GO:0043562;GO:1901982;GO:0009507;GO:0019887;GO:0031588;GO:0016301	cellular response to nitrogen levels;maltose binding;chloroplast;protein kinase regulator activity;nucleotide-activated protein kinase complex;kinase activity	K07199	PRKAB	-	-	KOG1616	Protein involved in Snf1 protein kinase complex assembly
Nta15g08990	3442	2.19	1.83	2.23	5.24	5.16	5.33	1.54305	4.71781e-29	1.13868e-27	SD25	XP_009786317.1	PREDICTED: G-type lectin S-receptor-like serine/threonine-protein kinase SD2-5 [Nicotiana sylvestris]	GO:0005524;GO:0030246;GO:0106311;GO:0106310;GO:0016021	ATP binding;carbohydrate binding;protein serine/threonine kinase activity;protein serine kinase activity;integral component of membrane	-	-	-	-	-	-
novel.21824	475	572.35	577.31	620.03	1022.65	956.71	1093.53	1.01841	1.45309e-32	4.10438e-31	AGP13	XP_027771393.1	arabinogalactan protein 13-like [Solanum pennellii]	GO:0031225;GO:0016021	anchored component of membrane;integral component of membrane	-	-	-	-	-	-
Nta06g17310	2368	3.4	3.2	6.44	14.75	10.18	16.4	1.82532	1.01234e-11	8.71555e-11	RVE1	XP_009618565.1	protein REVEILLE 1-like isoform X1 [Nicotiana tomentosiformis]	GO:0003677;GO:0005634	DNA binding;nucleus	-	-	-	-	-	-
Nta02g13590	686	60.51	58.02	55.82	125.58	126.47	117.71	1.13089	5.18182e-25	1.03178e-23	petM	XP_009613230.2	uncharacterized protein LOC104106393 [Nicotiana tomentosiformis]	GO:0009512;GO:0016021	cytochrome b6f complex;integral component of membrane	-	-	-	-	-	-
Nta23g05310	3943	22.93	22.69	23.04	47.55	46.79	54.36	1.31808	1.4158e-68	1.30258e-66	ARF6	XP_016435534.1	PREDICTED: auxin response factor 6-like isoform X2 [Nicotiana tabacum]	GO:0006355;GO:0005634;GO:0003677;GO:0009734	regulation of transcription, DNA-templated;nucleus;DNA binding;auxin-activated signaling pathway	-	-	-	-	-	-
novel.10577	864	0.6	1	0.98	4.94	7.38	4.43	2.92327	2.39741e-12	2.17079e-11	-	-	-	-	-	-	-	-	-	-	-
novel.8913	833	0.63	0.19	0	2.24	1.65	1.62	2.94658	0.000119479	0.000459959	-	QHO30733.1	uncharacterized protein DS421_8g235730 [Arachis hypogaea]	-	-	-	-	-	-	-	-
Nta15g02850	570	0	0.18	0	5.28	2.91	3.84	6.21828	1.32679e-06	6.7335e-06	Os02g0637000	XP_009762953.1	PREDICTED: putative ripening-related protein 1 [Nicotiana sylvestris]	-	-	-	-	-	-	-	-
Nta03g25500	3123	1.27	0.63	0.47	1.31	1.12	2	1.169	0.000824997	0.00274357	MDIS2	XP_009764514.1;XP_009764513.1	PREDICTED: probable LRR receptor-like serine/threonine-protein kinase MRH1 isoform X2 [Nicotiana sylvestris];PREDICTED: probable LRR receptor-like serine/threonine-protein kinase MRH1 isoform X1 [Nicotiana sylvestris]	GO:0004672;GO:0016021;GO:0005524	protein kinase activity;integral component of membrane;ATP binding	-	-	-	-	-	-
Nta22g13460	4717	0.2	0.12	0.1	0.32	2.69	0.26	3.23469	0.00330547	0.00974895	PDR1	XP_016512163.1	PREDICTED: pleiotropic drug resistance protein 1-like [Nicotiana tabacum]	GO:0016021;GO:0005886;GO:0042626;GO:0006952;GO:0005524	integral component of membrane;plasma membrane;ATPase-coupled transmembrane transporter activity;defense response;ATP binding	-	-	-	-	-	-
Nta02g31980	1338	0.29	0.6	0.54	1.87	1.79	1.94	2.17668	2.68733e-07	1.4837e-06	At5g09550	XP_016464929.1	PREDICTED: guanosine nucleotide diphosphate dissociation inhibitor At5g09550-like [Nicotiana tabacum]	GO:0005737;GO:0048046;GO:0005093;GO:0016192;GO:0015031;GO:0007264	cytoplasm;apoplast;Rab GDP-dissociation inhibitor activity;vesicle-mediated transport;protein transport;small GTPase mediated signal transduction	K17255	GDI1_2	-	-	KOG1439	RAB proteins geranylgeranyltransferase component A (RAB escort protein)
Nta01g16630	4051	5.44	4.42	4.72	10.65	7.55	11.82	1.24415	6.54409e-15	7.22818e-14	MMT1	XP_016448304.1	PREDICTED: methionine S-methyltransferase-like [Nicotiana tabacum]	GO:0032259;GO:0046500;GO:0030170;GO:0001887;GO:0005829;GO:0009058;GO:0030732	methylation;S-adenosylmethionine metabolic process;pyridoxal phosphate binding;selenium compound metabolic process;cytosol;biosynthetic process;methionine S-methyltransferase activity	K08247	E2.1.1.12	Selenocompound metabolism	ko00450	-	-
Nta05g16920	2189	2.45	2.99	2.75	11.62	17.93	15.33	2.66148	2.09205e-44	9.25189e-43	Stard7	XP_009798509.1	PREDICTED: uncharacterized protein LOC104244732 [Nicotiana sylvestris]	GO:0009611;GO:0008289;GO:0016021	response to wounding;lipid binding;integral component of membrane	-	-	-	-	KOG2761	START domain-containing proteins involved in steroidogenesis/phosphatidylcholine transfer
Nta08g03010	2838	27.36	23.63	24.52	76.17	88.69	80.04	1.86772	2.01272e-73	2.09418e-71	ACX3	XP_016462915.1;XP_016462916.1	PREDICTED: acyl-coenzyme A oxidase 3, peroxisomal-like isoform X1 [Nicotiana tabacum];PREDICTED: acyl-coenzyme A oxidase 3, peroxisomal-like isoform X2 [Nicotiana tabacum]	GO:0005777;GO:0006635;GO:0071949;GO:0050660;GO:0005504;GO:0003997;GO:0055088;GO:0033540	peroxisome;fatty acid beta-oxidation;FAD binding;flavin adenine dinucleotide binding;fatty acid binding;acyl-CoA oxidase activity;lipid homeostasis;fatty acid beta-oxidation using acyl-CoA oxidase	K00232	E1.3.3.6,ACOX1,ACOX3	Peroxisome;Propanoate metabolism;Biosynthesis of unsaturated fatty acids;Fatty acid degradation;alpha-Linolenic acid metabolism;beta-Alanine metabolism	ko04146,ko00640,ko01040,ko00071,ko00592,ko00410	KOG0136;KOG0135	Acyl-CoA oxidase;Pristanoyl-CoA/acyl-CoA oxidase
novel.25941	482	0.24	0	0.25	4.06	2.04	2.24	4.24365	0.000704548	0.00237084	-	-	-	-	-	-	-	-	-	-	-
Nta22g18310	1041	2.64	1.82	2.68	5.61	4.96	4.79	1.31617	9.55912e-07	4.94245e-06	At1g60710	XP_009631779.1	auxin-induced protein PCNT115-like [Nicotiana tomentosiformis]	GO:0047834	D-threo-aldose 1-dehydrogenase activity	-	-	-	-	-	-
Nta04g07910	1068	0.19	0.2	0.13	1.28	1.55	0.67	2.95731	8.07037e-05	0.000319587	ATHB-40	XP_016445267.1	PREDICTED: homeobox-leucine zipper protein ATHB-40-like [Nicotiana tabacum]	GO:0043565;GO:0000981;GO:0005634;GO:0045893;GO:0003677	sequence-specific DNA binding;DNA-binding transcription factor activity, RNA polymerase II-specific;nucleus;positive regulation of transcription, DNA-templated;DNA binding	K09338	HD-ZIP	-	-	-	-
Nta17g19760	1696	13.58	11.43	13.22	82.84	101.42	80.85	2.7906	8.61348e-96	1.44975e-93	Ta1476	XP_009758357.1	PREDICTED: formimidoyltransferase-cyclodeaminase-like [Nicotiana sylvestris]	GO:0016740;GO:0005542	transferase activity;folic acid binding	-	-	-	-	-	-
Nta18g07580	1335	6.61	5.37	5.74	13.58	13.53	9.65	1.28373	7.16417e-11	5.72114e-10	PSAP	XP_016493408.1;XP_016493416.1	PREDICTED: prosaposin-like isoform X1 [Nicotiana tabacum];PREDICTED: prosaposin-like isoform X2 [Nicotiana tabacum]	GO:0004190;GO:0005764;GO:0006665;GO:0006629;GO:0005615	aspartic-type endopeptidase activity;lysosome;sphingolipid metabolic process;lipid metabolic process;extracellular space	K12382	PSAP,SGP1	Sphingolipid metabolism	ko00600	KOG1340	Prosaposin
Nta17g14090	3941	5.76	6.03	7.08	12.43	13.83	12.34	1.23939	8.83895e-24	1.65842e-22	ATG18F	XP_016507267.1	PREDICTED: autophagy-related protein 18f-like [Nicotiana tabacum]	GO:0042594;GO:0005737	response to starvation;cytoplasm	-	-	-	-	KOG2110	Uncharacterized conserved protein, contains WD40 repeats
Nta19g17000	2182	1.98	2.47	1.46	3.57	4.46	4.6	1.29922	3.23012e-09	2.22065e-08	harbi1	XP_016466914.1	PREDICTED: uncharacterized protein LOC107789587 isoform X1 [Nicotiana tabacum]	GO:0046872	metal ion binding	-	-	-	-	-	-
Nta17g11940	2097	12.92	11.59	10.18	30.38	38.05	34.59	1.77733	3.68483e-42	1.49658e-40	TMEM245	XP_009781520.1	PREDICTED: uncharacterized protein LOC104230417 [Nicotiana sylvestris]	GO:0016021	integral component of membrane	-	-	-	-	-	-
Nta02g18720	2658	0.73	0.77	0.23	1.54	0.99	1.7	1.49191	0.000334407	0.00119189	FRO2	XP_016486956.1	PREDICTED: ferric reduction oxidase 2-like [Nicotiana tabacum]	GO:0005886;GO:0046872;GO:0016491;GO:0016021	plasma membrane;metal ion binding;oxidoreductase activity;integral component of membrane	K00521	E1.16.1.7	-	-	-	-
Nta18g17480	1281	0.55	0.27	0.21	6.51	4.29	4.79	4.12461	1.72507e-22	3.01431e-21	TZF4	XP_016453710.1	PREDICTED: zinc finger CCCH domain-containing protein 2-like [Nicotiana tabacum]	GO:0003677;GO:0046872	DNA binding;metal ion binding	K23047	UNKL	-	-	-	-
Nta15g12250	2894	1.43	1.6	0.95	13.61	20.8	18.7	3.92789	2.6526e-74	2.82677e-72	BOR7	XP_009799564.1	PREDICTED: probable boron transporter 7 [Nicotiana sylvestris]	GO:0055085;GO:0016021;GO:0050801;GO:0005452;GO:0005886;GO:0022857	transmembrane transport;integral component of membrane;ion homeostasis;inorganic anion exchanger activity;plasma membrane;transmembrane transporter activity	K24194	BOR	-	-	KOG1172	Na+-independent Cl/HCO3 exchanger AE1 and related transporters (SLC4 family)
Nta04g00220	399	11.48	8.41	5.6	19.59	20.36	20.49	1.46377	2.06279e-05	8.94622e-05	-	XP_009617522.1	chaperone protein DnaJ isoform X2 [Nicotiana tomentosiformis]	GO:0016021	integral component of membrane	-	-	-	-	-	-
Nta19g08770	1699	0.11	0.15	0.07	0.57	0.43	0.22	2.11606	0.00861569	0.0230512	AED3	XP_009757207.1	PREDICTED: protein ASPARTIC PROTEASE IN GUARD CELL 2-like [Nicotiana sylvestris]	GO:0043067;GO:0005576;GO:0004190	regulation of programmed cell death;extracellular region;aspartic-type endopeptidase activity	-	-	-	-	-	-
Nta18g20910	2997	0.07	0.09	0.02	0.24	0.26	0.16	2.02994	0.0109892	0.0286331	At2g05160	XP_016467367.1;XP_016467370.1;XP_016467369.1	PREDICTED: zinc finger CCCH domain-containing protein 18-like isoform X1 [Nicotiana tabacum];PREDICTED: zinc finger CCCH domain-containing protein 18-like isoform X4 [Nicotiana tabacum];PREDICTED: zinc finger CCCH domain-containing protein 18-like isoform X3 [Nicotiana tabacum]	GO:0046872;GO:0003677;GO:0003723	metal ion binding;DNA binding;RNA binding	-	-	-	-	-	-
Nta11g15720	2114	6.28	6.23	6.24	21.47	21.93	21.8	1.99692	4.48477e-83	5.83285e-81	PBL5	XP_016496693.1	PREDICTED: serine/threonine-protein kinase CDL1-like [Nicotiana tabacum]	GO:0004674;GO:0005524	protein serine/threonine kinase activity;ATP binding	K18873	PIK1	Plant-pathogen interaction	ko04626	-	-
novel.19299	946	1.13	1.44	1.1	2.48	2.9	2.7	1.35324	0.000290823	0.00104855	-	-	-	-	-	-	-	-	-	-	-
Nta12g15010	1085	0.59	0.7	0.52	1.88	1.5	1.51	1.68691	0.000312526	0.00112003	AAK6	XP_016448148.1	PREDICTED: adenylate kinase isoenzyme 6 homolog [Nicotiana tabacum]	GO:0005634;GO:0005737;GO:0004017;GO:0005524;GO:0016887	nucleus;cytoplasm;adenylate kinase activity;ATP binding;ATP hydrolysis activity	K18532	AK6,FAP7	Ribosome biogenesis in eukaryotes;Purine metabolism	ko03008,ko00230	KOG3347	Predicted nucleotide kinase/nuclear protein involved oxidative stress response
Nta10g09650	1508	37.11	30.31	7.39	70.57	93.57	69.9	1.86195	0.00407922	0.0117796	CAB6A	XP_016499647.1	PREDICTED: chlorophyll a-b binding protein 6A, chloroplastic [Nicotiana tabacum]	GO:0009522;GO:0009768;GO:0016168;GO:0009523;GO:0009416;GO:0018298;GO:0009535;GO:0009765	photosystem I;photosynthesis, light harvesting in photosystem I;chlorophyll binding;photosystem II;response to light stimulus;protein-chromophore linkage;chloroplast thylakoid membrane;photosynthesis, light harvesting	K08907	LHCA1	Photosynthesis - antenna proteins	ko00196	-	-
Nta16g18750	1736	1.29	1.06	0.22	6.3	10.2	10.72	3.61179	5.72568e-08	3.44323e-07	PP2A13	XP_016479248.1	PREDICTED: F-box protein PP2-A13-like [Nicotiana tabacum]	-	-	-	-	-	-	-	-
Nta17g11700	3664	3.42	3.53	2.65	5.47	5.04	7.7	1.12114	2.54428e-10	1.93796e-09	RFS1	XP_009781221.1	PREDICTED: probable galactinol--sucrose galactosyltransferase 1 [Nicotiana sylvestris]	GO:0016757;GO:0003824;GO:0005975	glycosyltransferase activity;catalytic activity;carbohydrate metabolic process	K06617	E2.4.1.82	Galactose metabolism	ko00052	-	-
Nta19g12180	2214	0	0	0	0.24	0.03	4.69	8.52176	0.00332961	0.00981196	LARP6B	XP_009800734.1	PREDICTED: la-related protein 6B-like [Nicotiana sylvestris]	GO:0003723;GO:0006396;GO:1990904;GO:0005634	RNA binding;RNA processing;ribonucleoprotein complex;nucleus	K15191	LARP7	-	-	KOG1855	Predicted RNA-binding protein
Nta04g24380	1372	0	0	0	0.32	0.23	0.24	5.13961	0.00112565	0.00364595	ROMT	XP_016483174.1	PREDICTED: trans-resveratrol di-O-methyltransferase-like [Nicotiana tabacum]	GO:0008757;GO:0008171;GO:0032259;GO:0019438;GO:0046983	S-adenosylmethionine-dependent methyltransferase activity;O-methyltransferase activity;methylation;aromatic compound biosynthetic process;protein dimerization activity	K22588	ASMT	Tryptophan metabolism	ko00380	-	-
Nta23g01390	549	8.74	12.02	10.99	36.34	33.95	40.6	2.00483	3.97694e-31	1.06199e-29	ATG8F	XP_009759200.1;XP_016497072.1	PREDICTED: autophagy-related protein 8f-like [Nicotiana sylvestris];PREDICTED: autophagy-related protein 8f-like [Nicotiana tabacum]	GO:0006995;GO:0016020;GO:0006914	cellular response to nitrogen starvation;membrane;autophagy	K08341	GABARAP,ATG8,LC3	Autophagy - other	ko04136	KOG1654	Microtubule-associated anchor protein involved in autophagy and membrane trafficking
Nta10g18560	2380	8.85	9.28	7.62	16.66	18.84	15.49	1.17641	2.80662e-18	3.85901e-17	T23G5.2	XP_016500994.1	PREDICTED: protein real-time-like isoform X3 [Nicotiana tabacum]	GO:0016021	integral component of membrane	-	-	-	-	KOG1471	Phosphatidylinositol transfer protein SEC14 and related proteins
Nta01g31500	2253	0.86	0.55	0.48	1.13	1.59	2.48	1.65233	9.645e-06	4.38992e-05	-	XP_009773657.1	PREDICTED: uncharacterized protein LOC104223851 [Nicotiana sylvestris]	GO:0006313;GO:0003677;GO:0004803;GO:0008270	transposition, DNA-mediated;DNA binding;transposase activity;zinc ion binding	-	-	-	-	-	-
Nta12g27530	2277	1.27	2.93	2.34	9.74	6.83	7.02	2.05579	4.06931e-14	4.24249e-13	GID1B	XP_009768118.1	PREDICTED: gibberellin receptor GID1B-like [Nicotiana sylvestris]	GO:0009939;GO:0016787;GO:0010331;GO:0010325;GO:0005737;GO:0005634;GO:0048444	positive regulation of gibberellic acid mediated signaling pathway;hydrolase activity;gibberellin binding;raffinose family oligosaccharide biosynthetic process;cytoplasm;nucleus;floral organ morphogenesis	K14493	GID1	Plant hormone signal transduction	ko04075	-	-
novel.15671	391	0	0.45	0	5.26	12.6	8.61	6.09459	3.08777e-06	1.50064e-05	SRD2	XP_009760669.1	PREDICTED: snRNA-activating protein complex subunit-like, partial [Nicotiana sylvestris]	GO:0001006;GO:0019185;GO:0003677;GO:0005634;GO:0042795;GO:0003681;GO:0042796	RNA polymerase III type 3 promoter sequence-specific DNA binding;snRNA-activating protein complex;DNA binding;nucleus;snRNA transcription by RNA polymerase II;bent DNA binding;snRNA transcription by RNA polymerase III	K15210	SNAPC3	-	-	-	-
novel.368	866	0.64	0.45	0.31	6.96	3.51	12.44	4.30034	1.57023e-14	1.69161e-13	-	-	-	-	-	-	-	-	-	-	-
Nta22g08800	3911	34.78	35.33	33.1	48.24	67.42	59.86	1.05968	1.30382e-15	1.5159e-14	CYCT1-3	XP_016460500.1;XP_016460501.1	PREDICTED: cyclin-T1-3-like isoform X1 [Nicotiana tabacum];PREDICTED: cyclin-T1-3-like isoform X2 [Nicotiana tabacum]	GO:0007049;GO:0061575;GO:0032786;GO:0051301;GO:0005634;GO:0008024;GO:0016538;GO:0006357	cell cycle;cyclin-dependent protein serine/threonine kinase activator activity;positive regulation of DNA-templated transcription, elongation;cell division;nucleus;cyclin/CDK positive transcription elongation factor complex;cyclin-dependent protein serine/threonine kinase regulator activity;regulation of transcription by RNA polymerase II	K15188	CCNT	-	-	KOG0834	CDK9 kinase-activating protein cyclin T
Nta14g15980	1878	0	0	0	0.38	0.06	4.98	8.38195	0.00148333	0.00469342	PME13	XP_009611625.1	probable pectinesterase/pectinesterase inhibitor 13 [Nicotiana tomentosiformis]	GO:0005576;GO:0016021;GO:0042545;GO:0046910;GO:0045330;GO:0030599;GO:0004857;GO:0045490	extracellular region;integral component of membrane;cell wall modification;pectinesterase inhibitor activity;aspartyl esterase activity;pectinesterase activity;enzyme inhibitor activity;pectin catabolic process	-	-	-	-	-	-
Nta03g20840	2607	3.33	6.09	6.38	11.58	9.5	13.31	1.32171	5.38709e-09	3.61621e-08	HMG1	XP_016447095.1	PREDICTED: 3-hydroxy-3-methylglutaryl-coenzyme A reductase 1 [Nicotiana tabacum]	GO:0016021;GO:0015936;GO:0042282;GO:0008299;GO:0005789;GO:0016126;GO:0005778;GO:0004420	integral component of membrane;coenzyme A metabolic process;hydroxymethylglutaryl-CoA reductase (NADPH) activity;isoprenoid biosynthetic process;endoplasmic reticulum membrane;sterol biosynthetic process;peroxisomal membrane;hydroxymethylglutaryl-CoA reductase (NADPH) activity	K00021	HMGCR	Terpenoid backbone biosynthesis	ko00900	KOG2480	3-hydroxy-3-methylglutaryl-CoA (HMG-CoA) reductase
Nta16g24140	381	0	0	0	2.01	1.31	1.96	4.63466	0.00776174	0.0209882	-	XP_016468119.1	PREDICTED: RNA-binding protein 12-like [Nicotiana tabacum]	-	-	-	-	-	-	-	-
Nta11g26960	1599	0.12	0.04	0.08	1.35	1.63	1.88	4.56415	2.38718e-11	1.99284e-10	EIX2	XP_009777089.1	PREDICTED: leucine-rich repeat receptor protein kinase EXS-like, partial [Nicotiana sylvestris]	GO:0016301;GO:0016021;GO:0005886	kinase activity;integral component of membrane;plasma membrane	K13465	EIX	Plant-pathogen interaction	ko04626	-	-
Nta23g01290	878	0	0	0	2.25	6.28	1.06	7.88974	7.57671e-09	5.00271e-08	LTPG7	XP_009780737.1	PREDICTED: lipid transfer-like protein VAS [Nicotiana sylvestris]	GO:0005886;GO:0031225;GO:0016021	plasma membrane;anchored component of membrane;integral component of membrane	-	-	-	-	-	-
Nta14g19360	3387	1.24	1.41	1.35	5.36	3.74	25.04	3.25142	4.83368e-05	0.000198061	AHA8	NP_001312285.1	ATPase 8, plasma membrane-type [Nicotiana tabacum]	GO:0008553;GO:0051453;GO:0005886;GO:0005524;GO:1902600;GO:0016021;GO:0120029;GO:0016887	P-type proton-exporting transporter activity;regulation of intracellular pH;plasma membrane;ATP binding;proton transmembrane transport;integral component of membrane;proton export across plasma membrane;ATP hydrolysis activity	K01535	PMA1,PMA2	Oxidative phosphorylation	ko00190	-	-
novel.22632	760	0.83	1.11	0.54	1.95	1.16	2.97	1.49464	0.00991417	0.026109	-	XP_016462977.1	PREDICTED: uncharacterized protein LOC107786058 [Nicotiana tabacum]	-	-	-	-	-	-	-	-
novel.26782	473	0	0.27	0	0.71	0	5.19	4.51809	0.0164585	0.0409288	-	XP_016582121.1	PREDICTED: early nodulin-93-like [Capsicum annuum]	GO:0016021	integral component of membrane	-	-	-	-	-	-
Nta22g02450	810	0.28	0.4	0.39	2.9	0.76	2.89	2.81113	9.06731e-05	0.000356378	NAC056	XP_016462374.1	PREDICTED: NAC transcription factor 56-like [Nicotiana tabacum]	GO:0048731;GO:0003677;GO:0006355	system development;DNA binding;regulation of transcription, DNA-templated	-	-	-	-	-	-
Nta14g05730	2353	2.95	2.16	2.33	6.46	7.89	5.44	1.62219	1.90316e-15	2.18389e-14	At1g23400	XP_016503217.1	PREDICTED: CRS2-associated factor 2, chloroplastic-like [Nicotiana tabacum]	GO:0000373;GO:0003723;GO:0003729	Group II intron splicing;RNA binding;mRNA binding	-	-	-	-	-	-
Nta04g03820	1242	1.1	1.38	1.03	5.35	4.63	5.7	2.36424	3.21842e-18	4.40194e-17	PIP2-4	NP_001311765.1	aquaporin PIP2-4-like [Nicotiana tabacum]	GO:0015250;GO:0005886;GO:0016021;GO:0015267	water channel activity;plasma membrane;integral component of membrane;channel activity	K09872	PIP	-	-	-	-
Nta16g06080	1236	0.05	0	0.11	0.69	1.66	1.43	4.74094	1.87098e-06	9.34689e-06	MO2	XP_009610067.1	monooxygenase 3-like [Nicotiana tomentosiformis]	GO:0004497;GO:0071949	monooxygenase activity;FAD binding	-	-	-	-	KOG2614	Kynurenine 3-monooxygenase and related flavoprotein monooxygenases
Nta14g05200	1282	0.15	0.05	0.05	1.21	0.66	1	3.68246	1.08004e-05	4.87856e-05	PIP2-7	NP_001312464.1	aquaporin PIP2-7-like [Nicotiana tabacum]	GO:0005886;GO:0015250;GO:0015267;GO:0016021	plasma membrane;water channel activity;channel activity;integral component of membrane	K09872	PIP	-	-	-	-
Nta09g00060	2422	10.65	11.47	12.69	25.55	23.19	28.46	1.35233	9.77822e-36	3.16677e-34	RNP1	XP_009625288.1	heterogeneous nuclear ribonucleoprotein 1-like [Nicotiana tomentosiformis]	GO:0003723	RNA binding	K14411	MSI	mRNA surveillance pathway	ko03015	KOG4205	RNA-binding protein musashi/mRNA cleavage and polyadenylation factor I complex, subunit HRP1
Nta03g05660	1412	7.51	6.64	6.4	11.78	13.6	13.93	1.13317	6.04017e-16	7.1802e-15	URED	XP_009757683.1	PREDICTED: urease accessory protein D [Nicotiana sylvestris]	GO:1905182;GO:0006807;GO:0016151	positive regulation of urease activity;nitrogen compound metabolic process;nickel cation binding	K03190	ureD,ureH	-	-	-	-
Nta01g24690	1314	0.15	0.36	0.2	47.07	44.31	35.09	7.70272	1.71561e-75	1.87005e-73	GIP2	XP_009757289.1	PREDICTED: basic 7S globulin-like [Nicotiana sylvestris]	GO:0006952;GO:0048046;GO:0004190	defense response;apoplast;aspartic-type endopeptidase activity	-	-	-	-	-	-
Nta19g24260	2230	0.55	0.22	0.19	1.1	1.98	1.16	2.36356	5.4034e-07	2.87615e-06	LPR1	XP_009797529.1	PREDICTED: multicopper oxidase LPR1-like [Nicotiana sylvestris]	GO:0005507;GO:0016491	copper ion binding;oxidoreductase activity	-	-	-	-	-	-
Nta09g19770	318	2.95	3.48	0.82	34.45	23.06	23.46	3.72803	8.64183e-09	5.6726e-08	CSE	XP_009616354.1	caffeoylshikimate esterase-like [Nicotiana tomentosiformis]	GO:0016020;GO:0016298	membrane;lipase activity	-	-	-	-	-	-
Nta06g13600	2540	0	0	0.09	0.84	0.11	2.17	5.23398	0.00474769	0.0134948	HSP83A	XP_009607669.1	heat shock protein 82 [Nicotiana tomentosiformis]	GO:0050821;GO:0006457;GO:0005524;GO:0051082;GO:0032991;GO:0005886;GO:0005829;GO:0016887;GO:0034605;GO:0048471	protein stabilization;protein folding;ATP binding;unfolded protein binding;protein-containing complex;plasma membrane;cytosol;ATP hydrolysis activity;cellular response to heat;perinuclear region of cytoplasm	K04079	HSP90A,htpG	Protein processing in endoplasmic reticulum;Plant-pathogen interaction	ko04141,ko04626	KOG0019	Molecular chaperone (HSP90 family)
Nta03g24610	1324	4.79	4.08	3.41	12.7	12.11	10.81	1.74772	5.07642e-22	8.64336e-21	At4g18930	XP_009783979.1	PREDICTED: cyclic phosphodiesterase-like isoform X1 [Nicotiana sylvestris]	GO:0009187;GO:0004113;GO:0004112	cyclic nucleotide metabolic process;2',3'-cyclic-nucleotide 3'-phosphodiesterase activity;cyclic-nucleotide phosphodiesterase activity	-	-	-	-	-	-
Nta16g09410	843	91.63	77.91	70.21	143.8	169.15	120.67	1.20341	3.7588e-15	4.2301e-14	-	XP_016444738.1	PREDICTED: uncharacterized protein LOC107769998 [Nicotiana tabacum]	GO:0015979;GO:0009523;GO:0016021	photosynthesis;photosystem II;integral component of membrane	-	-	-	-	-	-
Nta15g13250	8135	0.86	0.88	0.95	1.54	2.42	2.18	1.40374	9.86118e-14	9.96145e-13	TEB	XP_009616203.1	helicase and polymerase-containing protein TEBICHI isoform X1 [Nicotiana tomentosiformis]	GO:0008409;GO:0003887;GO:0005524;GO:0051301;GO:0009640;GO:0009933;GO:0005737;GO:0003677;GO:2000011;GO:0006261;GO:1902749;GO:0010468;GO:1990067;GO:0004386	5'-3' exonuclease activity;DNA-directed DNA polymerase activity;ATP binding;cell division;photomorphogenesis;meristem structural organization;cytoplasm;DNA binding;regulation of adaxial/abaxial pattern formation;DNA-dependent DNA replication;regulation of cell cycle G2/M phase transition;regulation of gene expression;intrachromosomal DNA recombination;helicase activity	K02349	POLQ	-	-	KOG0950	DNA polymerase theta/eta, DEAD-box superfamily
Nta12g03700	2734	16.02	15.21	15.94	48.51	58.9	50.7	1.95304	8.51755e-66	7.23183e-64	DCP5	XP_009608169.1;XP_009608164.1;XP_009608163.1	protein decapping 5-like isoform X6 [Nicotiana tomentosiformis];protein decapping 5-like isoform X2 [Nicotiana tomentosiformis];protein decapping 5-like isoform X1 [Nicotiana tomentosiformis]	GO:0033962;GO:0034063;GO:0003729;GO:0000932;GO:1990124	P-body assembly;stress granule assembly;mRNA binding;P-body;messenger ribonucleoprotein complex	K18749	LSM14,RAP55,SCD6	-	-	KOG1073	Uncharacterized mRNA-associated protein RAP55
novel.14455	1451	0.7	0.19	0.67	4.27	3.94	5.58	3.34186	8.23063e-22	1.39063e-20	-	-	-	-	-	-	-	-	-	-	-
Nta13g14020	905	187.17	162.33	164.28	790.91	729.86	630.05	2.2833	6.23811e-64	5.01379e-62	PSBR	XP_009774551.1	PREDICTED: photosystem II 10 kDa polypeptide, chloroplastic [Nicotiana sylvestris]	GO:0009535;GO:0016021;GO:0009654;GO:0015979	chloroplast thylakoid membrane;integral component of membrane;photosystem II oxygen evolving complex;photosynthesis	K03541	psbR	Photosynthesis	ko00195	-	-
Nta02g15760	2034	0	0.06	0.18	0.54	0.63	0.36	2.86246	0.000471367	0.00163472	Hgsnat	XP_019232096.1	PREDICTED: heparan-alpha-glucosaminide N-acetyltransferase-like [Nicotiana attenuata]	GO:0016740;GO:0016021	transferase activity;integral component of membrane	K10532	HGSNAT	Glycosaminoglycan degradation	ko00531	KOG4683	Uncharacterized conserved protein
Nta20g13400	1922	4.33	5.22	4.77	17.64	14.28	16.04	1.94883	9.17223e-43	3.80631e-41	Mgat3	XP_016477764.1	PREDICTED: uncharacterized protein LOC107799192 [Nicotiana tabacum]	GO:0016757;GO:0016020;GO:0003830;GO:0016021;GO:0006487;GO:0006044	glycosyltransferase activity;membrane;beta-1,4-mannosylglycoprotein 4-beta-N-acetylglucosaminyltransferase activity;integral component of membrane;protein N-linked glycosylation;N-acetylglucosamine metabolic process	K00737	MGAT3	N-Glycan biosynthesis	ko00510	-	-
Nta24g13800	1603	0.15	0.48	0.28	1.42	1.24	1.2	2.29379	2.68068e-06	1.31295e-05	BKI1	XP_016441140.1	PREDICTED: BRI1 kinase inhibitor 1-like [Nicotiana tabacum]	GO:0005886;GO:0019210;GO:0016301	plasma membrane;kinase inhibitor activity;kinase activity	K14499	BKI1	Plant hormone signal transduction	ko04075	-	-
novel.37356	3646	5.46	4.75	3.02	11.29	9.7	16.1	1.67983	1.25501e-14	1.36227e-13	-	XP_009778385.1	PREDICTED: uncharacterized protein LOC104227769, partial [Nicotiana sylvestris]	GO:0003676;GO:0016021;GO:0008270	nucleic acid binding;integral component of membrane;zinc ion binding	-	-	-	-	-	-
novel.26509	1185	3.01	3.41	4.11	6.58	10	8.04	1.43694	7.29611e-10	5.3399e-09	-	-	-	-	-	-	-	-	-	-	-
Nta04g27790	2599	1.88	1.4	1.45	2.97	3.17	2.91	1.12991	4.4444e-09	3.01202e-08	AAE14	XP_009587879.1;XP_009587878.1	2-succinylbenzoate--CoA ligase, chloroplastic/peroxisomal isoform X3 [Nicotiana tomentosiformis];2-succinylbenzoate--CoA ligase, chloroplastic/peroxisomal isoform X1 [Nicotiana tomentosiformis]	GO:0031956;GO:0006631;GO:0009507;GO:0042372;GO:0009698;GO:0005777;GO:0016207	medium-chain fatty acid-CoA ligase activity;fatty acid metabolic process;chloroplast;phylloquinone biosynthetic process;phenylpropanoid metabolic process;peroxisome;4-coumarate-CoA ligase activity	K14760	AAE14	Ubiquinone and other terpenoid-quinone biosynthesis	ko00130	-	-
Nta06g23370	1482	3.87	4.12	6.98	11.78	16.64	13.51	1.69515	9.70211e-13	9.05288e-12	CDF3	XP_016445331.1	PREDICTED: cyclic dof factor 1-like [Nicotiana tabacum]	GO:0005634;GO:0003677;GO:0006355;GO:0003700	nucleus;DNA binding;regulation of transcription, DNA-templated;DNA-binding transcription factor activity	-	-	-	-	-	-
Nta20g18900	1538	14.32	13.91	12.61	30.73	31.35	32.85	1.41883	4.95055e-47	2.38468e-45	-	XP_009605055.1	ASC1-like protein [Nicotiana tomentosiformis]	GO:0005783;GO:0046513;GO:0005789;GO:0050291;GO:0016410;GO:0016021	endoplasmic reticulum;ceramide biosynthetic process;endoplasmic reticulum membrane;sphingosine N-acyltransferase activity;N-acyltransferase activity;integral component of membrane	-	-	-	-	KOG1607	Protein transporter of the TRAM (translocating chain-associating membrane) superfamily
Nta19g11760	1233	3.02	3.52	6.65	12.03	6.92	10.24	1.35298	9.67876e-06	4.40374e-05	-	XP_009800518.1	PREDICTED: uncharacterized protein LOC104246406 [Nicotiana sylvestris]	GO:0009941;GO:0016021	chloroplast envelope;integral component of membrane	-	-	-	-	-	-
Nta14g02810	861	0	0	0	104	73.89	80.05	12.574	4.18857e-26	8.79293e-25	PR2	XP_016445078.1	PREDICTED: glucan endo-1,3-beta-glucosidase, acidic-like [Nicotiana tabacum]	GO:0005975;GO:0004553;GO:0046658	carbohydrate metabolic process;hydrolase activity, hydrolyzing O-glycosyl compounds;anchored component of plasma membrane	-	-	-	-	-	-
Nta02g16510	951	2.69	3.25	4.12	8.71	5.99	7.47	1.35298	2.51179e-07	1.39283e-06	MPT1	XP_016466906.1	PREDICTED: mitochondrial phosphate carrier protein 1, mitochondrial-like isoform X1 [Nicotiana tabacum]	GO:1990547;GO:0005315;GO:0035435;GO:0016021;GO:0031305	mitochondrial phosphate ion transmembrane transport;inorganic phosphate transmembrane transporter activity;phosphate ion transmembrane transport;integral component of membrane;integral component of mitochondrial inner membrane	K15102	SLC25A3,PHC,PIC	-	-	KOG0767	Mitochondrial phosphate carrier protein
Nta17g25100	1103	0.18	0.66	0.54	4.56	4.22	3.78	3.32477	3.00783e-15	3.40641e-14	CFIS1	XP_009785463.1;XP_009785462.1	PREDICTED: cleavage and polyadenylation specificity factor subunit 5 isoform X2 [Nicotiana sylvestris];PREDICTED: cleavage and polyadenylation specificity factor subunit 5 isoform X1 [Nicotiana sylvestris]	GO:0006378;GO:0003729;GO:0005737;GO:0006397;GO:0016787;GO:0005849	mRNA polyadenylation;mRNA binding;cytoplasm;mRNA processing;hydrolase activity;mRNA cleavage factor complex	K14397	NUDT21,CPSF5,CFIM25	mRNA surveillance pathway	ko03015	KOG1689	mRNA cleavage factor I subunit
Nta22g13310	591	3.14	5.45	2.81	7.73	6.88	5.79	1.07233	0.00400938	0.0115967	-	XP_009597156.1	uncharacterized protein LOC104093146 [Nicotiana tomentosiformis]	GO:0004386	helicase activity	-	-	-	-	-	-
Nta06g09300	1743	2.95	4.04	3.7	9.89	7.9	7.49	1.45369	5.42831e-14	5.60015e-13	AZG1	XP_009630089.1	adenine/guanine permease AZG1 [Nicotiana tomentosiformis]	GO:0005345;GO:0005886;GO:0015854;GO:0022857;GO:0015853;GO:0016021	purine nucleobase transmembrane transporter activity;plasma membrane;guanine transport;transmembrane transporter activity;adenine transport;integral component of membrane	K06901	pbuG,azgA,ghxP,ghxQ,adeQ	-	-	-	-
novel.1717	1451	0.04	0	0.04	0.39	0.04	6.26	6.3886	0.00209041	0.00641514	plaa2	XP_009793307.1	PREDICTED: exopolygalacturonase-like [Nicotiana sylvestris]	GO:0005618;GO:0004650;GO:0005975	cell wall;polygalacturonase activity;carbohydrate metabolic process	K01213	E3.2.1.67	Pentose and glucuronate interconversions	ko00040	-	-
Nta05g04750	1747	0.14	0	0.07	221.58	205.51	157.42	11.6367	1.96713e-80	2.35504e-78	PSK2	XP_016479010.1	PREDICTED: phytosulfokines 2-like [Nicotiana tabacum]	GO:0030154;GO:0005576;GO:0008083;GO:0008283	cell differentiation;extracellular region;growth factor activity;cell population proliferation	-	-	-	-	-	-
Nta07g04230	1287	2.26	2.8	2.34	5.12	4.22	3.51	1.01191	9.89869e-05	0.000386347	FKBP19	XP_019223848.1	PREDICTED: peptidyl-prolyl cis-trans isomerase FKBP19, chloroplastic [Nicotiana attenuata]	GO:0003755;GO:0009507;GO:0009579	peptidyl-prolyl cis-trans isomerase activity;chloroplast;thylakoid	-	-	-	-	-	-
Nta14g15010	1554	0	0.04	0.04	0.36	0.04	1.53	4.71167	0.00118153	0.0038127	ROPGEF8	XP_016454450.1	PREDICTED: rho guanine nucleotide exchange factor 8-like [Nicotiana tabacum]	GO:0005085	guanyl-nucleotide exchange factor activity	-	-	-	-	-	-
Nta15g02390	910	1.19	3.8	3.56	9.34	6.05	11.9	1.87638	9.77042e-07	5.04623e-06	BRH1	XP_009800798.1	PREDICTED: E3 ubiquitin-protein ligase RHA1B [Nicotiana sylvestris]	GO:0016021;GO:0008270;GO:0061630;GO:0016567	integral component of membrane;zinc ion binding;ubiquitin protein ligase activity;protein ubiquitination	K16281	RHA1	-	-	-	-
novel.17118	1225	1.28	1.13	1.09	2.87	3.44	3.23	1.65358	7.28055e-08	4.32555e-07	-	XP_009761007.1	PREDICTED: uncharacterized protein LOC104213009 [Nicotiana sylvestris]	-	-	-	-	-	-	-	-
[truncated: 4,479 more rows]

## Sheet: S3
Supplementary Data S3. Summary of down-regulated genes between Simmature and Smature
[truncated: 7,323 more rows]

## Sheet: S4
Supplementary Data S4. Summary of metabolites in Simmature and Smature
[truncated: 1,636 more rows]

[truncated: 2 more sheets: S5, S6]
